# Supplementary material for: Carbonic anhydrase inhibition ameliorates tau toxicity via enhanced tau secretion
Source: Nat Chem Biol. 2024 Oct 31;21(4):577–87. doi: 10.1038/s41589-024-01762-7 (PMC11949835; doi:10.1038/s41589-024-01762-7)
Supplement: Supplementary file 2 — Supplementary Tables 1–6. [file 41589_2024_1762_MOESM2_ESM.xlsx]

## Sheet: Supplementary Table 1
Supplementary Table 1. List of compounds from the primary screen that either caused toxicity to rho:EGFP-tau_WT fish or rescued retinal degeneration when administered from 6 d.p.f. at a concentration of 10 μM. Related to Extended Data Fig. 1. Any treatment group (n=10 fish) with at least three fish showing any signs of severe toxicity (opaque or deformed bodies) or unexpected deaths compared to i…
Toxic compounds
3,5-Dibromosalicylaldehyde	5-chlorosalicylanilide	Gold Sodium Thiosulfate	Protamine Chloride
Abamectin	Chlorquinaldol	Haloperidol Metabolite II	Pyrvinium Pamoate
Acepromazine	Ciclopirox Ethanolamine	Hexadimethrine Bromide	Saponin
Acetomenaphthone	Clebopride Maleate	Hydrastinine Hydrochloride	Quinaldine Blue
Albendazole	Clobetasone Butyrate	Itraconazole	Rotenone
Amiodarone hydrochloride	Clomiphene Citrate	Ivermectin	Sertraline Hydrochloride
Antimycin A	Closantel	Polidocanol	Silver Sulfadiazine
Apomorphine Hydrochloride	Clotrimazole	Lindane	Stavudine
Beclomethasone Dipropionate	Clozapine-n-oxide	Lomerizine Hydrochloride	Sulconazole Nitrate
Benzbromarone	Colistin Sulfate	Loxapine Succinate	Suloctidil
Benzethonium chloride	Alpha-cypermethrin	Mebendazole	Thioridazine Hydrochloride
Bepridil Hydrochloride	Dichlorophene	Mebhydrolin	Thonzonium Bromide
Bioallethrin	Dienestrol	Meclizine Hydrochloride	Thyropropic Acid
Bithionol	Diethylstilbesterol	Metergoline	L-thyroxine
Bithionoloxide	Digoxin	Methylbenzethonium Chloride	Tioconazole
Brilliant Green	Dithiazanine Iodide	Miconazole Nitrate	Tioxolone
Butaclamol Hydrochloride	Econazole Nitrate	Mifepristone	Tolfenamic Acid
Butoconazole Nitrate	Ergocryptine-alpha	Mitotane	Trilocarban
Captan	Ethoxzolamide	Nimesulide	Triclosan
Carbophenothion	Fendiline hydrochloride	Nitroxoline	Triflupromazine hydrochloride
Cetylpyridinium Bromide	Fenticlor	Octodrine	Vitamin D2
Cetylpyridinium Chloride	Flunarizine Hydrochloride	Pimethixene maleate	Vitamin K3
Phenylbutyric Acid	Gefitinib	Podophyllum Resin
Chlorophenothane	Gentian Violet	Prochlorperazine dimaleate
Compounds that impaired swimming
Alverine Citrate	Chlorprothixene	Mebutamate	Promazine Hydrochloride
Aprepitant	Cinnarizine	Mesoridazine besylate	Quetiapine Fumarate
Astemizole	Disulfiram	Nitrendipine	Spiroxatrine
Bopindolol Maleate	Domperidone maleate	Pergolide	Thallium
Bromperidol	Doxepin Hydrochloride	Perphenazine	Thiethylperazine
Buspirone Hydrochloride	Flufenazine	Picrotoxin	Thioridazine hydrochloride
Carvedilol	Imipramine Hydrochloride	Piperacetazine	Trazodone Hydrochloride
Chloropyramine hydrochloride	Isoxsuprine	Pirenperone	Vesamicol hydrochloride
Compounds selected for secondary screen (HITS)
Aminoglutethimide	Clonidine	Nitrofurantoin	Temozolamide
Anisotropine	METHOCARBAMOL	Orphenadrine citrate	Tetraethylammonium Chloride
Brompheniramine	Methyldopa	Oxoprenolol	Valacyclovir
Chlorphenoxamine	Nisoldipine	Pargyline	Verapamil
Compounds with >2-fold increase zpr3/zpr1 ratio (excluding those selected for secondary screen)
Alprenolol	Choline	Homidium Bromide	Nitrendipine
Amiloride	Clenbuterol	Isoproterenol (+)-bitartrate salt'(+)-	Ouabain
Ammonium phosphate dibasic	Difluprednate	Isoxicam	Oxolamine
Apramycin	Domperidone	Kanamycin	Oxychlorosene
Azacytidine	Enoxolone	Lipoic Acid	Perborate monohydrate
Bornyl Acetate	Ethyl vinyl ether	Meclocycline	Pergolide Mesylate
Calamine	Feredetate	Mefexamide hydrochloride	Perphenazine
Sulfaquinoxaline	Flumekine	Meglutol	Picotamide
Apramycin	Furaltadone	Metoclopramide	Piracetam
Canrenone	Gaboxadol	Monensin	Pirenperone
Carteolol	Gatifloxacin	Morantel citrate	Pirenzepine hydrochloride
Chloroform	Halcinonide	Nafronyl Oxalate	Ronidazole
Sodium lauryl sulfate	Sulfaquinoxaline	Tetraethylammonium chloride	Xylazine
Sparfloxacin	Tazobactam	Trimipramine maleate
Spiramycin	Tetracycline	Vesamicol hydrochloride
Compounds between >1 and >2-fold increase zpr3/zpr1 ratio
Acetarsone	Cefotaxime	Ibuprofen	Proxyphylline
Acetoxypregnenolone	Cefpiramide	Iodine Tincture Unk	Pyridoxamine
Acetylcholine	Cerous Oxalate	Iodipamide	Pyrilamine Maleate
Adrenalone	Chicago Sky Blue 6b	Irsogladine	Quinine Bisulfate
Akwa Tears	Chloranil	Isobutamben	Resorcinol
Albumin	Chlorogenic Acid	Itopride	Risocaine
Allyl Isothiocyanate	Chlorphenesin Carbamate	Kawain, Kavain	Roxatidine Acetate
Almotriptan	Chlorpheniramine	Lactitol	Rugby Artificial Tears Solution
Althiazide	Chlortetracycline	Levofloxacin	Salicyl Alcohol
Aluminum Clofibrate	Chromocarb	Lobeline	Salicylanilide
Amethopterin (R,S)	Cianidanol	Lopinavir	Selegiline
Aminobenzoic Acid	Cimetidine	Memantine	Semustine
Aminothiazole	Cinoxacin	Menadiol Sodium Diphosphate	Sennosides
Amyl Nitrite	Clindamycin	Metaproterenol	Silibinin
Ancitabine	Clopidol	Methoxamine	Sisomicin
Arsambide	Clorsulon	Methyl Salicylate	Sodium Bromide
Ascorbic Acid 6-Palmitate	Cloxacillin	Methyldopate	Sodium Fluoride
Beclomethasone	Corticosterone	Methylergonovine	Sodium Glucuronate
Benzaldehyde	Cyclacillin	Minocycline	Sodium Salicylate
Benzyl Alcohol	Demecarium	Mitobronitol	Spermine
Betahistine	Dexecadotril	Monoethanolamine	Spironolactone
Betamethasone	Diazoxide	Myo Inositol	Spiroxatrine
Betamipron	Dicloxacillin	Nabumetone	Sulfacetamide
Bezafibrate	Didanosine	Nalidixic Acid	Sulfadiazine
Bicuculline	Difenoxin	Naltrexone	Sulfadimethoxine
Biotin	Dimethicone	Naringenine	Sulfamethazine
Bismuth Aluminate	Dimethyl Phthalate	Nimodipine	Sulfamethizole
Boldine	Diosmin	Nordefrin	Sulfamethoxypyridazine
Brilliant Blue	Disodium Adenosine Triphosphate	Norethindrone	Sulfosalicylic Acid
Bromopride	Dropropizine	Norfenefrine	Symclosene
Bronopol	Durapatite	Octopamine	Tartrazine
Brucine	Eflornithin	Ornithine	Terbutaline
Bumetrizole	Erythromycin Ethylsuccinate	Oxantel	Thalidomide
Buspirone	Ethohexadiol	Oxedrine	Theobromine
Butacetin, Bupropion	Ethylenediamine	Papaverine	Thiodiglycol
Butopyronoxyl	Fenoterol	Paraformaldehyde	Thioguanine
Butoxamine	Ferric Phosphate	Paromomycin	Tolazamide
Butylated Hydroxytoluene	Ferrous Fumarate	Pempidine	Tolmetin
Butylparaben	Ferrous Gluconate Hydrate	Penicillin V Potassium	Trazodone
Caffeic Acid	Ferrous Sulfate	Perchlorate monohydrate	Trihexyphenidyl
Camylofin	Flavin Adenin Dinucleotide	Phenothrin	Tropicamide
Canrenoate Potassium	Flavoxate	Phenylephrine	Tubocurarine Chloride
Carbamide Peroxide	Fluocinolone Acetonide	Phenylphenol	Tulobuterol
Carbaril	Fluphenazine	Phloridzin	Ursolic Acid
Carbenoxolone	Foscarnet	Pimozide	Vitamin B12
Carotenoids	Glucosamine	Prasterone	Vitamin E
Carvedilol	Hesperetin	Pregnenolone	Vitamin K5
Cefadroxil	Homatropine	Proadifen	Zaprinast
Cefdinir	Hydroxyprogesterone Caproate	Proglumide

## Sheet: Supplementary Table 2
Supplementary Table 2. Table summarizing results from the PK analysis performed after single dose of 200 mg/kg body weight via IP injection or oral gavage to 3-4 months old male C57 BL/6 mice. The PK parameters were calculated from the mean values from 3 mice at each time-point.
Plasma IP				Brain IP
Parameter	Units	Mean		Parameter	Units	Mean
Cmax	μg/mL	348		Cmax	μg/g	72.9
tmax	Minutes	15		tmax	Minutes	60
t1/2	Minutes	102		t1/2	Minutes	112
T1	Minutes	10		T1	Minutes	60
T2	Minutes	480		T2	Minutes	480
AUC0-t	ng x min/mL	43270		AUC0-t	ng x min/mL	13306
AUC0-ꝏ	ng x min/mL	45197		AUC0-ꝏ	ng x min/g	14059
Plasma Oral gavage				Brain Oral gavage
Parameter	Units	Mean		Parameter	Units	Mean
Cmax	μg/mL	105		Cmax	μg/g	30
tmax	Minutes	15		tmax	Minutes	60
t1/2	Minutes	151		t1/2	Minutes	136
T1	Minutes	15		T1	Minutes	60
T2	Minutes	480		T2	Minutes	480
AUC0-t	ng x min/mL	22549		AUC0-t	ng x min/g	7854
AUC0-ꝏ	ng x min/mL	25		AUC0-ꝏ	ng x min/g	8589

## Sheet: Supplementary Table 3
Supplementary Table 3. Methazolamide (MTZ) concentrations in brain and plasma from 3.5-4-months-old Tg4510 transgenic mice with implanted osmotic minipumps dosing the drug at 10, 20 and 50 mg/Kg/day for 28 days.
	Plasma (μg/mL)	Plasma (μg/mL)	Brain (ng/g)
	Day 13	Day 28	Day 28
10 mg MTZ/Kg/Day
mean	1.21	1.451	1628.4
SD	N/A	± 0.415	± 564.4491
N mice	1	5	5
SEM	0	± 0.185	± 252.4293
20 mg MTZ /Kg/Day
mean	2.03	2.378	1857.33
SD	± 1.163	± 1.175	± 863.1694
N mice	5	6	3
SEM	± 0.520	± 0.479	± 498.3511
50 mg MTZ/Kg/Day
mean	2.902	3.114	1870.33
SD	± 2.669	± 2.586	± 1204.261
N mice	6	7	6
SEM	± 1.089	± 0.977	± 491.6375

## Sheet: Supplementary Table 4
Supplementary Table 4. Primers used to study the tissue-specific endogenous expression of CA in zebrafish. These primers were used to investigate the presence of the different CA isoforms in dissected eyes, whole fish and FAC-sorted neurons represented in Extended Data Fig. 4.
Name	Sequence	Size PCR product
Cahz_Forward	GATATGGACCAGCTGACGGG	748 bp
Cahz_Reverse	ACTTTGCGTCCCTTGAGAGG
Ca2a_Forward	AGCATAACGGCCCAGACAAA	334 bp
Ca2a_Reverse	AGATGGAGCTCAGCTGGGTA
Ca4a_Forward	TGGTGTGGACGGTGTTTGAA	150 bp
Ca4a_Reverse	CGCTGGACCGATAAACCACT
Ca4b_Forward	GACCAGATGACTGGGCAACA	366 bp
Ca4b_Reverse	CACCCACAGCCTGCTCTAAA
Ca4c_Forward	GTGGCAGTACTCGCCTTCTT	197 bp
Ca4c_Reverse	CAGCTTGGTGTGGTCAAGGA
Ca5_Forward	ATGCGCGTCATTTTCATCCTG	425 bp
Ca5_Reverse	AGTCAAGTTACACGCCCGAG
Ca9_Forward	CGGAGATTCACGTGGTCCAT	584 bp
Ca9_Reverse	TGTGCTGTCGATACGTGTAATG
Ca14_Forward	TTGCGCGTTGGGAGAATAGT	317 bp
Ca14_Reverse	CCAGTGGGGCAATGTCATCT
Actin_Forward	GCAGAAGGAGATCACATCCCTGGC	322 bp
Actin_Reverse	CATTGCCGTCACCTTCACCGTTC
myl7_Forward	CCCTAATGCCACAGGAGTTGT	120 bp
myl7_Reverse	GCCACGTCTATTGGAGCCAC

## Sheet: Supplementary Table 5
Supplementary Table 5. DNA sequences targeted by CRISPR-guide RNAs for zebrafish carbonic anhydrases. Four different CRISPR-guides were designed for each gene.
Gene	CRISPR name	Sequence	Exon target
cahz	Guide_1	CATTTCAGGGCCAGAGAGTT	2
	Guide_2	TATAATCATGGCTCACGCTT	1
	Guide_3	TTGGGTGGGTACGATATCAA	2
	Guide_4	TAGTTGTCAACCATGCAGCA	7
ca2a	Guide_1	GAGCGATTCAGACCTCAGCT	3
	Guide_2	GTCCAGTAGTCCAGAGAACT	6
	Guide_3	GTGACGCTCTCCAGCAGTGG	6
	Guide_4	CTCTGCAGGCCCAGACAAAT	6
ca4a	Guide_1	TGAAACTGCACAGCTTTATA	3
	Guide_2	CTGATTCTGCATGCATGCAC	1
	Guide_3	GTGCATGCATGCAGAATCAG	1
	Guide_4	GGATACCAGACCGTGTTCGA	2
ca5	Guide_1	CAGGTTGGAAAGAGACATGA	5
	Guide_2	ACAGGTTGGAAAGAGACATG	5
	Guide_3	TGAAGGTACAATATGACCCA	2
	Guide_4	AGCTGTGAAAGGAGGACCAC	3
ca9	Guide_1	CTGACCGTCTGCAGACAAGG	7
	Guide_2	CTGTCTTCTGGATACTCTGA	7
	Guide_3	CCACCTTCTGCCGAACAGCT	7
	Guide_4	TGACCGTCTGCAGACAAGGA	7
ca14	Guide_1	AGAATGGCCTGGATGTGTTA	6
	Guide_2	CTCTCTAATAATGGCCACAC	4
	Guide_3	TTGTATCCCATGGGCTGCAC	4
	Guide_4	GTGCTGTGGGACAACCAGAA	4

## Sheet: Supplementary Table 6
Supplementary Table 6. Primers for qPCR to measure expression of carbonic anhydrases in zebrafish after CRISPR injection.
Name	Sequence
Cahz_Forward	TGGTGCTTTTGACTGGTTGT
Cahz_Reverse	AAGCAATCATAACATGGGCGT
Ca2a_Forward	CAAACAGTCCATCAGCGTCA
Ca2a_Reverse	CATTTAAAAGATGCACGCACCA
Ca4a_Forward	GGTGTGGACGGTGTTTGAAA
Ca4a_Reverse	GACCAATAAAGTCCCACCGC
Ca5_Forward	ACTGAGGCTGTGACATGGAT
Ca5_Reverse	ACAGCCCGTCCCTTTAGG
Ca9_Forward	GCCACGTTCCTGATCTTCTC
Ca9_Reverse	GACTTGTTCACGAGACAGTAACA
Ca14_Forward	TGTGATTGGATCTCTGTTTGGA
Ca14_Reverse	CGTGTCCTGTTTGTGTTCGT
Rbs11 F	ACAGAAATGCCCCTTCACTG
Rbs11 R	GCCTCTTCTCAAAACGGTTG
