# Supplementary material for: Carbonic anhydrase inhibition ameliorates tau toxicity via enhanced tau secretion
Source: Nat Chem Biol. 2024 Oct 31;21(4):577–87. doi: 10.1038/s41589-024-01762-7 (PMC11949835; doi:10.1038/s41589-024-01762-7)
Supplement: Supplementary file 4 — Raw data for all graphs (separate sheet for each panel). [file 41589_2024_1762_MOESM4_ESM.xlsx]

## Sheet: Fig.1b
Rho:EGFP-Tau P301L									Rho:EGFP-Tau WT
DMSO				Methocarbamol					DMSO				Methocarbamol
Image	eye	area			eye	area			Image	eye	area			eye	area
P301L DMSO 1A 1a	1	14225		P301L Meth 1A 1a	1	5909			WT DMSO 1A 1a	1	11680		WT Meth 1A 1a	1	16435
P301L DMSO 1A 1b	2	16701		P301L Meth 1A 1b	2	10193			WT DMSO 1A 1b	2	5366		WT Meth 1A 1b	2	13468
P301L DMSO 1A 2a	3	4230		P301L Meth 1A 2a	3	14845			WT DMSO 1A 2a	3	9261		WT Meth 1B 2a	3	15489
P301L DMSO 1B 2b	4	4365		P301L Meth 1A 2b	4	16986			WT DMSO 1A 2b	4	9036		WT Meth 1B 2b	4	20616
P301L DMSO 1B 3a	5	14075		P301L Meth 1B 3a	5	6501			WT DMSO 1A 3a	5	11892		WT Meth 1B 3a	5	19022
P301L DMSO 1B 3b	6	11442		P301L Meth 1B 3b	6	6392			WT DMSO 1A 3b	6	7334		WT Meth 1B 3b	6	19045
P301L DMSO 1B 4a	7	3354		P301L Meth 1C 4a	7	7022			WT DMSO 1A 4a	7	13503		WT Meth 1C 4a	7	7925
P301L DMSO 1B 4b	8	4727		P301L Meth 1C 4b	8	5353			WT DMSO 1A 4b	8	9921		WT Meth 1C 4b	8	11409
P301L DMSO 1C 5a	9	6087		P301L Meth 2A 1a	9	12134			WT DMSO 1B 5a	9	10607		WT Meth 1C 5a	9	8465
P301L DMSO 1C 5b	10	4645		P301L Meth 2A 1b	10	13765			WT DMSO 1B 5b	10	12128		WT Meth 1C 5b	10	8831
P301L DMSO 1C 6a	11	3589		P301L Meth 2A 2a	11	15366			WT DMSO 1B 6a	11	12218		WT Meth 1D 6a	11	9127
P301L DMSO 1C 6b	12	4762		P301L Meth 2A 2b	12	21934			WT DMSO 1B 6b	12	10580		WT Meth 1D 6b	12	17046
P301L DMSO 2A 1a	13	5644		P301L Meth 2A 3a	13	10015			WT DMSO 1B 7a	13	9714		WT Meth 2A 1a	13	13795
P301L DMSO 2A 1b	14	5280		P301L Meth 2A 3b	14	12544			WT DMSO 1B 7b	14	11317		WT Meth 2A 1b	14	14638
P301L DMSO 2A 2a	15	4464		P301L Meth 2B 4a	15	11699			WT DMSO 1C 1a	15	11410		WT Meth 2A 2a	15	8427
P301L DMSO 2A 3a	16	13305		P301L Meth 2B 4b	16	12019			WT DMSO 1C 1b	16	9462		WT Meth 2A 2b	16	9480
P301L DMSO 2A 3b	17	13986		P301L Meth 2B 5a	17	10220			WT DMSO 1C 2a	17	7321		WT Meth 2B 3a	17	10043
P301L DMSO 2B 4a	18	6183		P301L Meth 2B 5b	18	14781			WT DMSO 1C 2b	18	9156		WT Meth 2B 3b	18	10461
P301L DMSO 2B 4b	19	5739		P301L Meth 2C 5a	19	13492			WT DMSO 1C 3a	19	8872		WT Meth 2B 4a	19	13550
P301L DMSO 2B 5a	20	4441		P301L Meth 2C 5b	20	11380			WT DMSO 1C 3b	20	11092		WT Meth 2B 4b	20	16353
P301L DMSO 2B 5b	21	6720		P301L Meth 3A 1a	21	18852			WT DMSO 2A 1a	21	8572		WT Meth 2C 5a	21	12886
P301L DMSO 2C 2b	22	6626		P301L Meth 3A 1b	22	15651			WT DMSO 2A 1b	22	9507		WT Meth 2C 5b	22	11729
P301L DMSO 2C 6b	23	6086		P301L Meth 3A 2a	23	9871			WT DMSO 2B 1a	23	8451		WT Meth 3A 1a	23	13655
P301L DMSO 2C 7a	24	8476		P301L Meth 3A 2b	24	18049			WT DMSO 2B 1b	24	8395		WT Meth 3A 1b	24	14364
P301L DMSO 2C 7b	25	8444		P301L Meth 3A 3a	25	9940			WT DMSO 2B 2a	25	11125		WT Meth 3A 2a	25	16477
P301L DMSO 3A 1a	26	9356		P301L Meth 3B 3b	26	16482			WT DMSO 2B 3a	26	13014		WT Meth 3A 3a	26	11403
P301L DMSO 3A 1b	27	9820		P301L Meth 3B 4a	27	7302			WT DMSO 2B 3b	27	10377		WT Meth 3A 4a	27	9866
P301L DMSO 3A 1c	28	7928		P301L Meth 3B 4b	28	9996			WT DMSO 2B 4a	28	12382		WT Meth 3A 4b	28	11371
P301L DMSO 3A 2a	29	6589		P301L Meth 3B 5a	29	3727			WT DMSO 2C 4b	29	11211		WT Meth 3B 2b	29	11290
P301L DMSO 3A 2b	30	7754		P301L Meth 3B 5b	30	4652			WT DMSO 3A 1a	30	11325		WT Meth 3B 3b	30	11348
P301L DMSO 3B 3a	31	12230		P301L Meth 4A 1a	31	10822			WT DMSO 3A 1b	31	11397		WT Meth 3B 5a	31	21008
P301L DMSO 3B 3b	32	12842		P301L Meth 4A 1b	32	9338			WT DMSO 3B 2a	32	9666		WT Meth 3B 5b	32	15112
P301L DMSO 3B 4a	33	15502		P301L Meth 4A 2a	33	10042			WT DMSO 3B 2b	33	8772		WT Meth 3B 6a	33	10066
P301L DMSO 3B 4b	34	17296		P301L Meth 4A 2b	34	7841			WT DMSO 3B 3a	34	9281		WT Meth 4A 1a	34	14609
P301L DMSO 3B 5a	35	7815		P301L Meth 4B 3a	35	9420			WT DMSO 3C 4a	35	10486		WT Meth 4A 2a	35	9720
P301L DMSO 3B 5b	36	7414		P301L Meth 4B 3b	36	15207			WT DMSO 3C 5a	36	8679		WT Meth 4A 2b	36	9888
P301L DMSO 3B 6a	37	4745		P301L Meth 4B 4a	37	10700			WT DMSO 3C 5b	37	12075		WT Meth 4A 3a	37	11671
P301L DMSO 3B 6b	38	5325		P301L Meth 4B 4b	38	8815			WT DMSO 4A 1a	38	12202		WT Meth 4A 3b	38	11456
P301L DMSO 4 5b	39	6773							WT DMSO 4A 2a	39	8799		WT Meth 4A 5a	39	14563
P301L DMSO 4A 1a	40	12471			average	11296.2			WT DMSO 4A 2b	40	11802		WT Meth 4B 1b	40	15121
P301L DMSO 4A 2a	41	9042			Stdev	4187.42			WT DMSO 4A 3a	41	13739		WT Meth 4B 5b	41	8626
P301L DMSO 4A 2bbis	42	9576			SEM	679.289			WT DMSO 4A 3b	42	9998
P301L DMSO 4A 3a	43	3979							WT DMSO 4B 4a	43	11014			average	12923.3
P301L DMSO 4A 3b	44	3965							WT DMSO 4B 4b	44	11638			Stdev	3452.82
P301L DMSO 4B 1b	45	11449							WT DMSO 4B 5a	45	11992			SEM	539.24
P301L DMSO 4B 4a	46	10381							WT DMSO 4B 5b	46	14360
P301L DMSO 4B 4b	47	9632							WT DMSO 4B 6a	47	11873
P301L DMSO 4B 5a	48	15215
P301L DMSO 4B 5b	49	12240								average	10510.7
P301L DMSO 4C 5b	50	6773								Stdev	1816.69
										SEM	264.991
	average	8474.16
	Stdev	3868.56
	SEM	547.098

## Sheet: Fig.1c
	Number of fish
	Clutch	Normal	Mild	Moderate	Seveve	total N
DMSO	1	10	10	12	2	34
	2	0	7	7	21	35
	3	8	8	3	6	25
	4	4	4	24	8	40
	5	22	5	0	3	30
	6	4	11	14	8	37
	7	25	10	5	10	50
	8	15	20	5	10	50
	9	20	13	27	0	60
	10	35	5	10	0	50
	11	13	0	17	0	30
	12	5	12	11	2	30
	13	4	7	13	6	30
	sum	165	112	148	76
	Clutch	Normal	Mild	Moderate	Seveve	total N
Methoc	1	11	12	13	0	36
	2	24	0	10	0	34
	3	0	4	17	4	25
	4	37	0	4	0	41
	5	6	6	19	0	31
	6	17	10	7	0	34
	7	48	0	0	0	48
	8	45	0	0	5	50
	9	45	13	0	0	58
	10	50	0	0	0	50
	11	30	0	0	0	30
	12	26	2	2	1	31
	13	25	2	3	0	30
	14	10	13	4	3	30
	sum	374	62	79	13

## Sheet: Fig.1e
			Tau5 (2sec)					Tubulin (1sec)									(PHF1/Tub)/Tau5/tub
			lane	area	mean	IntDen	lane	area	mean	IntDen		tau5/tub	vs.1	average				vs.1	average
	DMSO	1	1	7182	51.259	368144	1	8505	48.945	416277		0.884373	1	1			1.10336	1	1
		2	2	7182	54.379	390553	2	8505	53.405	454208		0.859855	1	0			1.7204	1	0
		3	3	7182	51.022	366443	3	8505	47.305	402331		0.9108	1				1.42454	1
		4	4	7182	60.176	432187	4	8505	52.992	450698		0.958928	1				1.7266	1
		5	5	7182	44.227	317639	5	9108	41.938	381967		0.831588	1				1.71211	1
		6	6	7182	57.393	412196	6	9108	42.005	382582		1.07741	1				1.23137	1
		7	7	7182	39.702	285140	7	9108	39.033	355509		0.802061	1				1.6674	1
	Methocarbamol 3uM	1	8	7182	38.977	279932	8	9108	43.04	392012		0.71409	0.807454	0.843616			1.31387	1.19079	0.70278
		2	9	7182	48.26	346602	9	9108	47.159	429525		0.806943	0.938464	0.128203			1.13945	0.662321	0.246056
		3	10	7182	38.412	275874	10	9108	49.101	447216		0.61687	0.677284				1.18849	0.834299
		4	11	7182	53.396	383493	11	9108	51.028	464766		0.825131	0.860473				1.12455	0.651307
		5	12	7182	52.327	375812	12	9108	48.169	438723		0.856604	1.03008				0.819364	0.478569
		6	13	7182	48.926	351390	13	9108	51.651	470441		0.746937	0.693274				0.752652	0.611232
		7	14	7182	44.14	317012	14	9108	48.31	440003		0.720477	0.898282				0.818607	0.490947
			PHF1 (1sec)					Tubulin (1sec)
			lane	area	mean	IntDen	lane	area	mean	IntDen		PHF1/tub	vs.1	average
	DMSO	1	1	7920	31.727	251277	1	7920	32.514	257513		0.975784	1	1
		2	2	7920	39.102	309684	2	7920	26.433	209346		1.47929	1	0
		3	3	7920	39.991	316728	3	7920	30.822	244112		1.29747	1
		4	4	7920	41.667	330003	4	7920	25.166	199315		1.65569	1
		5	5	7920	29.901	236819	5	7920	21.002	166332		1.42377	1
		6	6	7920	32.934	260834	6	7920	24.824	196606		1.32668	1
		7	7	7920	28.449	225317	7	7920	21.273	168479		1.33736	1
	Methocarbamol 3uM	1	8	7920	27.753	219802	8	7920	29.58	234275		0.938222	0.961506	0.580898
		2	9	7920	24.979	197836	9	7920	27.167	215162		0.919475	0.621564	0.182201
		3	10	7920	22.344	176965	10	7920	30.477	241378		0.733145	0.565057
		4	11	7920	27.866	220700	11	7920	30.031	237849		0.9279	0.560432
		5	12	7920	15.589	123464	12	7920	22.21	175907		0.701871	0.492965
		6	13	7920	18.711	148190	13	7920	33.282	263597		0.562184	0.423751
		7	14	7920	12.374	98002	14	7920	20.98	166165		0.589787	0.441009

## Sheet: Fig.1g
		2023-07-13 tau Insol2 PICO_LE									2023-07-13 Tubilin2 1min PICO					2023-07-13 tau Sol2 2min PICO
		area	mean	IntDen	RawIntDen	vs 1		Insoluble/ Soluble*	vs 1		area	mean	IntDen	RawIntDen		area	mean	IntDen	RawIntDen		Sol tau/Tubulin	vs 1
	DMSO-1	1	0.014	1.13	406942	1		320180	1		1	0.01	0.776	279262		1	0.014	0.986	354936	DMSO-1	1.27098	1
	DMSO-2	2	0.014	1.584	570081	1		370398	1		2	0.01	0.618	222537		2	0.014	0.951	342508	DMSO-2	1.53911	1
	DMSO-3	3	0.014	1.288	463548	1		281819	1		3	0.01	0.571	205539		3	0.014	0.939	338079	DMSO-3	1.64484	1
	MC-1	4	0.014	0.021	7492	0.0184105		5627.44	0.0175759		4	0.01	0.604	217576		4	0.014	0.805	289666	MC-1	1.33133	1.04749
	MC-2	5	0.014	0.003	1023	0.00179448		816.873	0.00220539		5	0.01	0.57	205368		5	0.014	0.714	257190	MC-2	1.25234	0.813678
	MC-3	6	0.014	0.027	9705	0.0209363		8674.13	0.030779		6	0.01	0.679	244546		6	0.014	0.76	273609	MC-3	1.11884	0.680214
