# Supplementary material for: Carbonic anhydrase inhibition ameliorates tau toxicity via enhanced tau secretion
Source: Nat Chem Biol. 2024 Oct 31;21(4):577–87. doi: 10.1038/s41589-024-01762-7 (PMC11949835; doi:10.1038/s41589-024-01762-7)
Supplement: Supplementary file 5 — Raw data for all graphs (separate sheet for each panel). [file 41589_2024_1762_MOESM5_ESM.xlsx]

## Sheet: Fig.2a
			Normal	Mild	Moderate	Seveve
	DMSO	DMSO1	4	7	7	3
		DMSO2	4	3	9	5
		DMSO3	5	6	9	4
		DMSO1	3	2	9	5
		DMSO2	7	3	7	3
		DMSO3	5	1	11	3
		sum	28	22	52	23
	MC 3uM	Meth1	12	3	3	3
		Meth2	6	4	8	3
		Meth3	8	4	7	1
	MC 3uM
		sum	26	11	18	7
	MTZ 1µM	Methaz1	8	3	9	1
		Methaz2	8	4	8	0
		Methaz3	8	6	4	2
		Methaz1	7	2	10	0
		Methaz2	6	4	11	0
		Methaz3	7	1	11	1
		sum	44	20	53	4
	Aceta. 0.3µM	Acetaz1	10	4	5	2
		Acetaz2	6	4	9	1
		Acetaz3	6	3	11	1
		Acetaz1	7	4	9	0
		Acetaz2	7	6	7	0
		Acetaz3	9	6	5	0
		sum	45	27	46	4
	Tiox. 1µM	Tiox1	4	1	12	3
		Tiox2	6	4	7	2
		Tiox3	8	2	11	0
		Tiox1	8	2	9	0
		Tiox2	11	5	4	0
		Tiox3	15	1	3	1
		sum	52	15	46	6

## Sheet: Fig.2c
	Picture	eye	area		Picture	eye	area								Picture	eye	area		Picture	eye	area
	Unt 1A 1	1	17400		Methazo 1A 1a	1	19600								1A Unt 1	1	Thicker section (discard)		Methazo 1A 1	1	13400
		2	17700		Methazo 1A 1b	1	17400									2	Thicker section (discard)			2	14500
	Unt 1A 2a	1	15300		Methazo 1B 2	1	15900								1A Unt 2a	1	12900		Methazo 1B 3	1	10300
	Unt 1A 3	1	10000			2	17700								1A Unt 2b	1	7700			2	10100
		2	13600		Methazo 1B 3a	1	15200								1B Unt 3	1	9700		Methazo 1B 4	1	16900
	Unt 1B 2b	1	7400		Methazo 1B 3b	1	14400									2	10800			2	11900
	Unt 1B 4	1	12500		Methazo 1C 4	1	16600								1B Unt 4a	1	11900		Methazo 1C 5a	1	9700
		2	11500			2	17300								1B Unt 4b	1	Folded		Methazo 1C 6	1	10500
	Unt 1B 5a	1	9800		Methazo 1C 5a	1	15100								1C Unt 1	1	7700			2	17300
	Unt 1C 6	1	4500		Methazo 1D 6	1	13400									2	7800		Methazo 1D 5b	1	13800
		2	6500			2	14200								1D Unt 6a	1	1200		Methazo 2A 1	1	10200
	Unt 1C 7a	1	24300		Methazo 2A 1'	1	17700								1D Unt 6b	1	1600			2	8300
	Unt 1C 7b	1	7800			2	19000								2A Unt 1	1	11100		Methazo 2A 2a	1	11600
	Unt 2A 1	1	8600		Methazo 2B 2a	1	18900									2	9900		Methazo 2A 2b	1	13800
		2	6700		Methazo 2B 2b	1	20800								2C Unt 2	1	10200		Methazo 2A 3a	1	15100
	Unt 2B 2	1	14500		Methazo 2C 3	1	16800									2	10600		Methazo 2B 3b	1	17800
		2	12000			2	17300								2C Unt 3	1	2800		Methazo 2B 4a	1	14400
	Unt 2B 3	1	5800		Methazo 2C 4	1	19700									2	5200		Methazo 2B 4b	1	10600
		2	6900			2	18200								2D Unt 4	1	16300		Methazo 2C 5	1	23200
	Unt 2C 4a	1	14700		Methazo 2C 5a	1	15800									2	19300			2	20700
	Unt 2C 5	1	12300		Methazo 2C 5b	1	15800								2D Unt 5	1	15800		Methazo 2C 6a	1	16300
		2	11100		Methazo 2D 6	1	24600									2	11900		Methazo 2C 6b	1	7900
	Unt 2D 6a	1	16100			2	24100								2E Unt 5	1	9200		Methazo 3A 1	1	20100
	Unt 2D 6b	1	14500		Methazo 3A 1	1	16300									2	7700			2	23100
	Unt 3A 1	1	19500			2	17900								2E Unt 6a	1	Thicker section (discard)		Methazo 3C 2a	1	9700
		2	16300		Methazo 3A 2	1	19300								2E Unt 6b	1	Thicker section (discard)		Methazo 3C 2b	1	9700
	Unt 3B 2	1	21500			2	24500								3A Unt 1a	1	19400		Methazo 3D 3	1	15300
		2	18500		Methazo 3A 3a	1	20200								3A Unt 1b	1	15800			2	18900
	Unt 3C 3	1	8700		Methazo 3B 3b	1	14900								3A Unt 2a	too bright ????			Methazo 3D 4	1	10000
		2	7100		Methazo 3B 4	1	27300								3B Unt 3	1	12900			2	13700
	Unt 3C 4	1	19600			2	23500									2	8200		Methazo1A 2	1	17800
		2	19400		Methazo 3B 5	1	23500								3B Unt 4	1	14000			2	19300
	Unt 3D 5a	1	13900			2	20400									2	13900
	Unt 3D 5b	2	10400		Methazo 3B 6	1	19800								3B Unt 5b	1	4400
						2	22300								3C Unt 5a	1	11000
															3C Unt 6	1	15300
		average	12835.3			average	18725.7									2	16400
		STDEV	5044.46			STDEV	3417.37								3C Unt 7a	1	11300
		SEM	865.118			SEM	586.075
																average	10746.9			average	14246.9
																STDEV	4656.39			STDEV	4308.65
																SEM	765.505			SEM	773.857

## Sheet: Fig.2d
Uninjected				ca14 8x2				cahz 8x2				ca4 8x2				ca9 8x2				ca5 8x2				ca2 8x2
	eye	area			eye	area			eye	area			eye	area			eye	area			eye	area			eye	area
Uninj 1of4 A 1a	1	5577		ca14 8x2 1of5 A 1	1	15327		cahz 8x2 1of3 A 1	1	7869		ca4 8x2 1of5 A 1a	1	4023		ca9 8x2 1of2 A 1a	1	8268		ca5 8x2 1of3 A 1	1	3188		ca2 8x2 1of4 A 1a	1	1570
Uninj 1of4 A 1b	1	8200			2	11005			2	6960		ca4 8x2 1of5 A 1b	1	9144		ca9 8x2 1of2 A 1b	1	6919			2	1922		ca2 8x2 1of4 A 1b	1	4325
Uninj 1of4 B 1a	1	5555		ca14 8x2 1of5 B 1a	1	13168		cahz 8x2 1of3 A 2a	1	6789		ca4 8x2 1of5 A 2	1	10564		ca9 8x2 1of2 B 1a	1	10163		ca5 8x2 1of3 A 2	1	7165		ca2 8x2 1of4 A 2a	1	6530
Uninj 1of4 B 1b	1	6841		ca14 8x2 1of5 B 1b	1	12535		cahz 8x2 1of3 A 3a	1	5692			2	8980		ca9 8x2 1of2 B 1b	1	8381			2	8498		ca2 8x2 1of4 A 2b	1	4909
Uninj 1of4 B 2	1	7880		ca14 8x2 1of5 C 1a	1	10788		cahz 8x2 1of3 B 1	1	16841		ca4 8x2 1of5 A 3	1	11805		ca9 8x2 1of2 C 1	1	8788		ca5 8x2 1of3 A 3	1	6565		ca2 8x2 1of4 B 1a	1	4575
	2	6557		ca14 8x2 1of5 C 2	1	9518			2	19330			2	12688			2	7242			2	3836		ca2 8x2 1of4 B 1b	1	5332
Uninj 1of4 C 1	1	10139			2	7343		cahz 8x2 1of3 B 2a	1	10363		ca4 8x2 1of5 A 4	1	9050		ca9 8x2 1of2 C 2a	1	6846		ca5 8x2 1of3 B 1a	1	11621		ca2 8x2 1of4 B 2a	1	3868
	2	7852		ca14 8x2 1of5 D 1	1	7838		cahz 8x2 1of3 C 1	1	12963			2	10112		ca9 8x2 1of2 C 2b	1	6802		ca5 8x2 1of3 B 1b	1	10148		ca2 8x2 1of4 C 1	1	3523
Uninj 1of4 C 2	1	7325			2	5064			2	10698		ca4 8x2 1of5 A 5a	1	10326		ca9 8x2 1of4 A 1	1	13971		ca5 8x2 1of3 B 2	1	2875		ca2 8x2 1of4 D 1	1	1639
	2	5680		ca14 8x2 1of5 D 2a	1	7493		cahz 8x2 1of3 C 2a	1	8126		ca4 8x2 1of5 A 5b	1	12072			2	11266			2	4340			2	2361
Uninj 1of4 C 3	1	blurry		ca14 8x2 1of5 D 2b	1	10207		cahz 8x2 1of3 C 2b	1	9767		ca4 8x2 1of5 A 6a	1	11773		ca9 8x2 1of4 A 2	1	4203		ca5 8x2 1of3 C 1a	1	13594		ca2 8x2 2of4 A 1a	1	2085
	2	Blurry		ca14 8x2 1of5 D 3a	1	5122		cahz 8x2 1of3 D 1	1	4133		ca4 8x2 1of5 B 1	1	9227		ca9 8x2 1of4 B 1	1	12650		ca5 8x2 1of3 C 1b	1	16176		ca2 8x2 2of4 A 1b	1	1773
Uninj 1of4 C 4	1	8097		ca14 8x2 1of5 D 3b	1	7107			2	3590			2	9751			2	11222		ca5 8x2 1of3 C 2	1	4726		ca2 8x2 2of4 B 1	1	3745
	2	7288		ca14 8x2 2of5 A 1	1	7732		cahz 8x2 2of3 A 1	1	8458		ca4 8x2 1of5 B 2a	1	12966		ca9 8x2 1of4 C 1a	1	7873			2	8738			2	4169
Uninj 1of4 D 1a	1	15091			2	7259			2	6189		ca4 8x2 1of5 B 2b	1	11649		ca9 8x2 1of4 C 1b	2	6200		ca5 8x2 1of3 C 3	1	5836		ca2 8x2 2of4 C 1	1	6484
Uninj 2of4 A 1a	1	8336		ca14 8x2 2of5 B 1	1	6062		cahz 8x2 2of3 A 2	1	11880		ca4 8x2 1of5 C 1	1	6534		ca9 8x2 1of4 C 2	1	11083			2	8823		ca2 8x2 2of4 C 1b	1	4957
Uninj 2of4 C 1	1	7669			2	5957			2	8131			2	5327			2	11550		ca5 8x2 1of3 C 3a	1	13103		ca2 8x2 2of4 D 1a	1	7133
	2	7754		ca14 8x2 2of5 B 2	1	9055		cahz 8x2 2of3 A 3	1	14055		ca4 8x2 2of5 A 1	1	11821		ca9 8x2 2of2 A 1a	1	7249		ca5 8x2 1of3 C 3b	1	14103		ca2 8x2 2of4 E 1a	1	8524
Uninj 2of4 D 1a	1	5205			2	6433			2	8566			2	9910		ca9 8x2 2of2 A 1b	1	7809		ca5 8x2 1of3 D 1	1	9857		ca2 8x2 2of4 E 1b	2	13018
	2	Blurry		ca14 8x2 2of5 C 1a	1	8539		cahz 8x2 2of3 B 1	1	9461		ca4 8x2 2of5 A 2a	1	10818			2	6276			2	8486		ca2 8x2 3of4 A 1	1	7200
Uninj 2of4 D 1b	2	5298		ca14 8x2 2of5 C 1b	1	6955			2	8322		ca4 8x2 2of5 A 2b	1	12972		ca9 8x2 2of2 A 3	1	12467		ca5 8x2 1of3 D 1a	1	7847			2	6029
Uninj 2of4 D 2a	2	3656		ca14 8x2 2of5 C 2a	1	7477		cahz 8x2 2of3 B 2	1	7053		ca4 8x2 2of5 B 1	1	5718			2	10288		ca5 8x2 1of3 D 1b	1	8199		ca2 8x2 3of4 B 1a	1	7006
Uninj 2of4 D 2b	1	4247		ca14 8x2 2of5 C 3	1	4546			2	5444			2	8915		ca9 8x2 2of2 B 1a	1	2753		ca5 8x2 2of3 A 1	1	7171		ca2 8x2 3of4 B 1b	1	9488
Uninj 2of4 E 1	1	7133			2	6302		cahz 8x2 2of3 B 3	1	6942		ca4 8x2 2of5 B 2a	1	7066		ca9 8x2 2of4 A 1	1	6382			2	7094		ca2 8x2 3of4 B 2a	1	11127
	2	5424		ca14 8x2 2of5 D 1	1	8511			2	7404		ca4 8x2 2of5 B 3	1	7918			2	4393		ca5 8x2 2of3 B 1a	1	4423		ca2 8x2 3of4 B 2b	1	10867
Uninj 3of4 A 1a	1	4442			2	11079		cahz 8x2 2of3 C 1	1	8721			2	8638		ca9 8x2 2of4 C 1	1	3595		ca5 8x2 2of3 B 1b	1	3655		ca2 8x2 3of4 B 3a	1	9780
Uninj 3of4 A 1b	1	6667		ca14 8x2 3of5 A 1	1	12902			2	7997		ca4 8x2 3of5 A 1	1	6405			2	4305		ca5 8x2 2of3 B 2-1	1	7623		ca2 8x2 3of4 C 1	1	14646
Uninj 3of4 B 1a	1	7399			2	14393		cahz 8x2 2of3 C 2	1	7149			2	7058		ca9 8x2 3of4 A 1a	1	11322			2	7909			2	14035
Uninj 3of4 B 1b	1	7032		ca14 8x2 3of5 B 1a	1	10088			2	5007		ca4 8x2 3of5 A 2a	1	5610		ca9 8x2 3of4 A 1b	1	11354		ca5 8x2 2of3 B 2-2	1	6437		ca2 8x2 3of4 C 2a	1	15554
Uninj 3of4 B 2	1	6629		ca14 8x2 3of5 B 1b	1	9653		cahz 8x2 2of3 D 1b	1	8497		ca4 8x2 3of5 A 2b	1	6205		ca9 8x2 3of4 A 2a	1	17751			2	8725		ca2 8x2 4of4 A 1a	1	1270
	2	7475		ca14 8x2 3of5 B 2a	1	13928		cahz 8x2 2of3 D 2	1	7540		ca4 8x2 3of5 A 3a	1	4224		ca9 8x2 3of4 A 2b	1	12194		ca5 8x2 2of3 C 1	1	5220		ca2 8x2 4of4 A 1b	1	1609
Uninj 3of4 C 1a	1	6509		ca14 8x2 3of5 C 1a	1	8006			2	7387		ca4 8x2 3of5 B 1	1	16204		ca9 8x2 3of4 B 1	1	6478			1	3861		ca2 8x2 4of4 B 1a	1	6420
Uninj 3of4 D 1a	1	5645		ca14 8x2 3of5 C 1b	1	11138		cahz 8x2 3of3 A 1a	1	14878			2	17170			2	8231		ca5 8x2 2of3 D 1a	2	6257		ca2 8x2 4of4 B 1b	1	10062
Uninj 3of4 D 2	1	6408		ca14 8x2 3of5 C 2a	1	9614		cahz 8x2 3of3 A 1b	2	14450		ca4 8x2 3of5 B 2	1	10172		ca9 8x2 3of4 B 2a	1	8160		ca5 8x2 2of3 D 1b	1	7403		ca2 8x2 4of4 B 2a	1	9385
	2	6389		ca14 8x2 3of5 C 2b	1	9082		cahz 8x2 3of3 B 1	1	9806			2	7784		ca9 8x2 3of4 B 2b	1	12026		ca5 8x2 3of3 A 1a	1	3163		ca2 8x2 4of4 B 2b	1	6793
Uninj 4of4 A 1	1	10739		ca14 8x2 3of5 C 3a	1	14434			2	9870		ca4 8x2 3of5 C 1a	1	5525		ca9 8x2 3of4 B 3a	1	9507		ca5 8x2 3of3 A 1b	1	5055		ca2 8x2 4of4 BC 1	1	6569
	2	10578		ca14 8x2 3of5 C 3b	1	12831		cahz 8x2 3of3 B 2a	1	15893		ca4 8x2 3of5 C 1b	1	7212		ca9 8x2 3of4 B 3b	1	8240		ca5 8x2 3of3 B 1a	1	6426			2	6569
Uninj 4of4 A 2	1	6912		ca14 8x2 3of5 C 4	1	17382		cahz 8x2 3of3 C 1	1	6482		ca4 8x2 3of5 D 1	1	15625		ca9 8x2 3of4 C 1a	1	5351		ca5 8x2 3of3 B 1b	1	9852		ca2 8x2 4of4 C 2a	2	5398
	1	5808			2	10452			2	6487			2	12921		ca9 8x2 3of4 C 1b	1	5737		ca5 8x2 3of3 B 2	1	3029		ca2 8x2 4of4 C 2b	1	5688
Uninj 4of4 A 3a	1	13771		ca14 8x2 4of5 A 1	1	4428		cahz 8x2 3of3 C 2	1	6559		ca4 8x2 4of5 A 1	1	14315		ca9 8x2 3of4 C 2b	1	7946			2	4823
Uninj 4of4 B 1	1	7289			2	4977			2	9425			2	14669		ca9 8x2 4of4 A 1	1	14783		ca5 8x2 3of3 C 1	1	2149
	2	6106		ca14 8x2 4of5 B 1a	1	4745		cahz 8x2 3of3 C 3a	1	9912		ca4 8x2 4of5 A 2	1	12480			2	12090			2	1498
Uninj 4of4 D 1	1	7097		ca14 8x2 4of5 C 1a	1	4865		cahz 8x2 3of3 D 1a	1	7700			2	10544		ca9 8x2 4of4 A 2a	1	15959
	2	6934		ca14 8x2 4of5 C 1b	1	11468						ca4 8x2 4of5 B 1	1	9471		ca9 8x2 4of4 A 3	1	10012
				ca14 8x2 5of5 A 1a	1	5609							2	4628			2	8946
				ca14 8x2 5of5 A 1b	1	4200						ca4 8x2 4of5 B 2a	1	6857		ca9 8x2 4of4 B 1	1	5648
				ca14 8x2 5of5 B 1a	1	8352						ca4 8x2 4of5 C 2a	1	6102			2	6105
				ca14 8x2 5of5 B 1b	1	8271							1	3469		ca9 8x2 4of4 C 1a	1	7452
					2	8687						ca4 8x2 5of5 A 2	1	12178			2	5790
				ca14 8x2 5of5 B 2b	1	8077							1	13025		ca9 8x2 4of4 C 1b	1	4189
				ca14 8x2 5of5 C 1	1	9645						ca4 8x2 5of5 A 3a	1	9355
					2	6694						ca4 8x2 5of5 B 1	1	6882
				ca14 8x2 5of5 C 2a	1	7838							1	6678
				ca14 8x2 5of5 C 2b	1	7520						ca4 8x2 5of5 B 2	1	4276
												ca4 8x2 5of5 C 1	1	8446
													1	6261
	Uninj				ca14				cahz				ca4				ca9				ca5				ca2
	average=	7234.95			average=	8846.31			average=	9041.53			average=	9312.82			average=	8684.3			average=	6938.55			average=	6564.49
	STDEV	2228.11			STDEV	3078.77			STDEV	3418.96			STDEV	3310.75			STDEV	3312.26			STDEV	3443.45			STDEV	3761.83
	SEM	335.9			SEM	418.968			SEM	521.386			SEM	446.422			SEM	468.425			SEM	531.336			SEM	602.376
					P	**			P	**			P	***			P	*			P	ns			P	ns
					Pvalue	0.0034			Pvalue	0.0033			Pvalue	0.0004			Pvalue	0.0125			Pvalue	0.6854			Pvalue	0.35

## Sheet: Fig.2e
			Normal	Mild	Moderate	Severe
	Uninjected	1	4	8	18	8
			0	0	30	0
			0	1	29	0
		sum	4	9	77	8
	cahz	2	4	0	4	28
			8	0	12	20
			3	1	11	23
		sum	15	1	27	71
	Uninjected	1	8	16	40	13
			2	3	26	0
		2	5	7	21	6
		sum	15	26	87	19
	ca2a	1	0	7	7	24
			0	6	12	18
		2	0	5	10	21
		sum	0	18	29	63
	Uninjected	1	0	0	16	16
			2	0	22	4
			8	16	40	13
			2	3	26	0
		2	5	7	21	6
		sum	17	26	125	39
	ca4a	1	10	2	22	0
			6	0	22	4
			9	3	27	0
			16	0	16	0
		2	13	3	15	2
		sum	54	8	102	6
	Uninjected	1	8	16	40	13
			2	3	26	0
		2	5	7	21	6
		sum	15	26	87	19
	ca5	1	14	4	10	0
			17	0	16	0
			10	5	15	0
		2	15	6	15	1
		sum	56	15	56	1
	Uninjected	1	4	8	18	8
			8	16	40	13
			6	7	17	1
		2	5	7	21	6
		sum	23	38	96	28
	ca9	1	9	7	12	8
			20	2	14	2
			13	8	10	0
		2	16	5	13	1
		sum	58	22	49	11
	Uninjected	1	0	0	30	0
			0	1	29	0
			4	8	18	8
			6	7	17	1
		sum	10	16	94	9
	ca14	2	10	0	20	0
			15	0	15	0
			12	8	8	4
			10	4	16	6
			16	4	22	0
		sum	63	16	81	10
