# Supplementary material for: Carbonic anhydrase inhibition ameliorates tau toxicity via enhanced tau secretion
Source: Nat Chem Biol. 2024 Oct 31;21(4):577–87. doi: 10.1038/s41589-024-01762-7 (PMC11949835; doi:10.1038/s41589-024-01762-7)
Supplement: Supplementary file 6 — Raw data for all graphs (separate sheet for each panel). [file 41589_2024_1762_MOESM6_ESM.xlsx]

## Sheet: Fig.3a WT
		0 hr						12 hr						24 hr						36 hr
	Fish	neuron	area	mean	IntDen	RawIntDen	%	neuron	area	mean	IntDen	RawIntDen	%	neuron	area	mean	IntDen	RawIntDen	%	neuron	area	mean	IntDen	RawIntDen	%
DMSO	1.1	1	45.616	1.27	57.9323	2080.82	100	1	44.589	0.508	22.635	2529	39.0715	1	32.676	0.529	17.282	1931	29.8314	1	32.73	0.328	10.74	1200	18.5389
		2	36.353	1.7175	62.4363	1321.54	100	2	34.332	0.687	23.583	2635	37.7713	2	29.956	0.58	17.363	1940	27.8092	2	40.731	0.127	5.164	577	8.27083
	2.1	1	56.048	1.565	87.7151	3141.38	100	1	54.694	0.626	34.243	3826	39.0389	1	48.196	0.288	13.881	1551	15.8251	1	38.02	0.287	10.901	1218	12.4277
		2	50.35	1.2275	61.8046	2535.12	100	2	45.878	0.491	22.518	2516	36.4342	2	45.538	0.384	17.497	1955	28.3102	2	37.814	0.155	5.871	656	9.49929
	3.1	1	105.533	0.7925	83.6349	11137.2	100	1	99.963	0.317	31.638	3535	37.8287	1	72.996	0.26	18.979	492	22.6926	1
	4.1	1	56.669	2.25	127.505	3211.38	100	1	50.708	0.9	45.624	5824	35.7821	1	54.702	1.69	92.445	10329	72.5029	1	43.229	1.269	54.873	6131	43.0359
		2	48.47	2.0575	99.727	2349.34	100	2	49.494	0.823	40.735	5200	40.8465	2	42.754	1.465	62.641	6999	62.8125	2	40.078	0.934	37.429	4182	37.5315
	4.2	1	52.874	3.1775	168.007	2795.66	100	1	55.055	1.271	70.002	8936	41.6661	1	56.734	1.215	68.933	7702	41.0298	1	53.995	0.979	52.841	5904	31.4516
		2	65.887	2.25	148.246	4341.1	100	2	60.038	0.9	54.053	6900	36.4618	2	55.052	0.715	39.353	4397	26.5458	2	50.362	0.706	35.567	3974	23.9919
		3	50.487	0.5225	26.3795	2548.94	100	3	50.034	0.209	10.474	1337	39.7051	3	51.472	0.254	13.067	1460	49.5348	3	37.742	0.168	6.328	707	23.9884
		4	47.48	0.7275	34.5417	2254.35	100	4	48.593	0.291	14.116	1802	40.8665	4	38.986	0.452	17.632	1970	51.0455	4	35.182	0.238	8.377	936	24.2518
	4.3	1	40.031	1.19	47.6369	1602.48	100	1	38.417	0.476	18.3	2336	38.4156	1	36.901	0.321	11.85	1324	24.8757	1	34.789	0.236	8.225	919	17.266
		2	47.262	0.765	36.1554	2233.7	100	2	45.185	0.306	13.819	1764	38.2211	2	38.664	0.17	6.587	736	18.2186	2	34.386	0.079	2.712	303	7.50095
		3	41.075	3.59	147.459	1687.16	100	3	47.402	1.436	68.075	8690	46.1653	3	47.453	1.303	61.827	6908	41.9282	3	38.575	0.923	35.603	3978	24.1443
	4.4	1	49.413	3.1025	153.304	2441.64	100	1	42.952	1.241	53.301	6804	34.7682	1	39.38	1.071	42.181	4713	27.5146	1	41.09	0.852	35.012	3912	22.8383
		2	38.521	5.7075	219.859	1483.87	100	2	45.216	2.283	103.209	13175	46.9434	2	35.514	1.031	36.623	4092	16.6575	2	34.493	0.641	22.098	2469	10.051
	6.1	1	63.545	0.46	29.2307	4037.97	100	1	61.792	0.184	11.343	1448	38.8051	1	52.402	0.163	8.547	955	29.2398	1	45.242	0.111	5.021	561	17.1771
	7.1	1	49.921	1.445	72.1358	2492.11	100	1	48.953	0.578	28.303	3613	39.2357	1	89.983	0.298	26.823	2997	37.184	1	89.921	0.123	11.062	1236	15.335
	8.1	1	111.199	0.365	40.5876	12365.2	100	1	102.097	0.146	14.915	1904	36.7476	1	63.384	0.09	5.70456	756	14.0549	1	92.489	0.063	5.782	646	14.2457
	9.1	1	135.39	0.8975	121.513	18330.5	100	1	131.787	0.359	47.308	6039	38.9326	1	105.413	0.384	40.472	4522	33.3069	1	95.389	0.379	36.122	4036	29.727
	10.1	1	45.082	2.675	120.594	2032.39	100	1	45.154	1.07	48.326	6169	40.0732	1	31.352	0.918	28.792	3217	23.8751	1	37.841	0.722	27.324	3053	22.6578
	10.2	1	35.168	1.3525	47.5647	1236.79	100	1	37.101	0.541	20.062	2561	42.1783	1	41.761	0.291	12.136	1356	25.5147	1	37.187	0.131	4.869	544	10.2366
		2	32.707	3.1775	103.926	1069.75	100	2	35.871	1.271	45.608	5822	43.8849	2	46.289	0.782	36.203	4045	34.8352	2	39.666	0.512	20.299	2268	19.5321
		3	45.929	2.5575	117.463	2109.47	100	3	45.381	1.023	46.415	5925	39.5144	3	48.876	0.99	48.393	5407	41.1984	3	49.431	0.512	25.32	2829	21.5556
	10.3	1	50.117	3.6375	182.301	2511.71	100	1	52.026	1.455	75.699	8458	41.5243	1	55.878	0.938	52.392	6688	28.7393	1	35.818	1.034	37.026	4137	20.3104
		2	63.244	0.9575	60.5561	3999.8	100	2	63.837	0.383	24.465	3123	40.4005	2	58.819	0.222	13.04	1457	21.5337	2	44.32	0.207	9.192	1027	15.1793
	10.4	1	69.756	1.9975	139.338	4865.9	100	1	62.239	0.799	49.707	6243	35.6738	1	55.365	0.823	45.556	5090	32.6947	1	54.711	0.637	34.851	3894	25.0119
	11.1	1	45.657	2.2225	101.473	2084.56	100	1	47.955	0.889	42.645	5356	42.0261	1	53.172	0.835	44.374	4958	43.73	1	53.566	0.435	23.324	2606	22.9855
		2	54.843	2.2675	124.357	3007.75	100	2	53.736	0.907	48.743	6122	39.1962	2	46.164	0.896	41.367	4622	33.2648	2	48.384	0.402	19.466	2175	15.6534
		3	56.203	4.395	247.012	3158.78	100	3	59.452	1.758	104.502	13125	42.3064	3	64.422	1.699	109.423	12226	44.2986	3	51.651	1.388	71.672	8008	29.0156
	11.2	1	59.509	2.1475	127.796	3541.32	100	1	52.701	0.859	45.288	5688	35.4378	1	47.713	0.793	37.841	4228	29.6106	1	41.072	0.601	24.702	2760	19.3293
		2	41.573	2.93	121.809	1728.31	100	2	38.918	1.172	45.622	5730	37.4538	2	38.986	0.714	27.835	3110	22.8514	2	37.375	0.514	19.207	2146	15.7681
		3	49.288	3.4775	171.399	2429.31	100	3	42.087	1.391	58.553	7354	34.1618	3	34.18	1.38	47.176	5271	27.5241	3	37.832	0.953	36.06	4029	21.0386
		4	34.663	3.21	111.268	1201.52	100	4	37.175	1.284	47.716	5993	42.8838	4	42.164	1.39	58.605	6548	52.67	4	30.931	1.4	43.318	4840	38.9311
		5	31.021	5.03	156.036	962.302	100	5	46.02	2.012	92.582	11628	59.3339	5	43.792	1.356	59.392	6636	38.0631	5	26.814	0.747	20.039	2239	12.8426
		6	44.303	5.9925	265.486	1962.76	100	6	51.785	2.397	124.12	15589	46.752	6	40.373	2.299	92.812	10370	34.9593	6	48.885	1.627	79.539	8887	29.9598
		7	99.685	3.78	376.809	9937.1	100	7	91.914	1.512	138.929	17449	36.8698	7	59.697	1.591	94.978	10612	25.2059	7	57.396	1.136	65.219	7287	17.3082
		8	80.899	3.8175	308.832	6544.65	100	8	74.19	1.527	113.252	14224	36.6711	8	62.543	1.15	71.904	8034	23.2826	8	55.392	0.819	45.377	5070	14.6931
		9	43.267	1.7375	75.1764	1872.03	100	9	45.24	0.695	31.426	3947	41.803	9	42.924	0.417	17.891	1999	23.7987	9	38.324	0.27	10.328	1154	13.7384
	11.3	1	36.806	4.1775	153.757	1354.68	100	1	33.464	1.671	55.909	7022	36.3619	1	36.355	1.458	53.011	5923	34.4771	1	36.847	1.051	38.736	4328	25.193
		2	38.551	3.94	151.891	1486.18	100	2	37.652	1.576	59.341	7453	39.0682	2	40.248	1.008	40.552	4531	26.6981	2	36.292	0.78	28.291	3161	18.6259
		3	45.222	2.4575	111.133	2045.03	100	3	41.1	0.983	40.383	5072	36.3375	3	38.583	0.926	35.737	3993	32.1569	3	33.983	0.738	25.096	2804	22.5819
		4	47.942	4.455	213.582	2298.44	100	4	47.693	1.782	84.987	10674	39.7913	4	39.622	1.191	47.193	5273	22.096	4	36.758	0.974	35.809	4001	16.766
	12.1	1	31.525	2.725	85.9056	993.826	100	1	34.014	1.09	37.087	4658	43.1718	1	31.495	1.186	37.357	4174	43.4861	1	31.737	0.981	31.119	3477	36.2246
		2	49.303	3.09	152.346	2430.79	100	2	45.463	1.236	56.188	7057	36.8818	2	36.364	1.296	47.113	5264	30.9249	2	32.471	1.004	32.605	3643	21.4019
		3	40.413	2.055	83.0487	1633.21	100	3	45.399	0.822	37.334	4689	44.9543	3	39.443	0.615	24.246	2709	29.1949	3	39.389	0.351	13.837	1546	16.6613
	12.2	1	42.948	2.04	87.6139	1844.53	100	1	45.529	0.816	37.169	4153	42.4236	1	43.696	0.365	15.956	2004	18.2117	1	46.173	0.257	11.859	1325	13.5355
		2	51.248	0.8475	43.4327	2626.36	100	2	45.798	0.339	15.534	1951	35.7657	2	44.902	0.412	18.5	2067	42.5947	2	39.425	0.176	6.927	774	15.9488
	12.3	1	174.337	0.7525	131.189	30393.4	100	1	140.028	0.301	42.111	5289	32.0996	1	115.983	0.26	30.135	3367	22.9707	1	109.745	0.072	7.921	885	6.03787
						average	100					average	39.7696					average	32.2731					average	20.2083
						stdev	0					stdev	4.35864					stdev	11.8546					stdev	8.265
						sem	0					sem	0.622664					sem	1.69351					sem	1.18071
		0 hr						12 hr						24 hr						36 hr
			area	mean	IntDen	RawIntDen	%		area	mean	IntDen	RawIntDen	%		area	mean	IntDen	RawIntDen	%	36 hr	area	mean	IntDen	RawIntDen	%
Methocarbamol	1.1	1	153.609	2.5325	389.015	23595.7	100	1	124.988	1.013	126.66	15908	32.5592	1	89.966	0.932	83.844	9368	21.5529	1	84.479	0.732	61.871	6913	15.9045
		2	163.973	3.3375	547.26	26887.1	100	2	221.75	1.335	295.948	37170	54.0781	2	196.301	1.138	223.374	24958	40.8168	2	207.175	0.58	120.127	13422	21.9506
	2.1	1	84.739	0.695	58.8936	7180.7	100	1	51.61	0.278	14.371	1805	24.4016	1	33.563	0.219	7.339	820	12.4615	1	42.495	0.085	3.607	403	6.1246
		2	70.231	0.2775	19.4891	4932.39	100	2	29.181	0.111	3.249	408	16.6709	2	38.082	0.069	2.64	295	13.546	2	47.005	0.053	2.479	277	12.7199
	3.1	1	122.66	0.3775	46.3041	15045.5	100	1	64.154	0.151	9.702	1084	20.9528	1	167.999	0.026	4.292	539	9.26915	1	89.133	0.009	0.77	86	1.66292
	3.2	1	57.826	1.2425	71.8488	3343.85	100	1	44.667	0.497	22.182	2786	30.8732	1	57.808	0.421	24.362	2722	33.9073	1	60.663	0.238	14.41	1610	20.056
		2	59.831	2.6675	159.599	3579.75	100	2	54.882	1.067	58.569	7356	36.6976	2	49.565	0.453	22.447	2508	14.0646	2	51.105	0.333	17.032	1903	10.6717
	3.3	1	62.212	1.2925	80.409	3870.33	100	1	39.205	0.517	20.255	2544	25.19	1	71.806	0.14	10.042	1122	12.4887	1	29.499	0.306	9.031	1009	11.2313
		2	46.603	1.2075	56.2731	2171.84	100	2	43.839	0.483	21.195	2662	37.6645	2	47.399	0.502	23.816	2661	42.3222	2	40.338	0.298	12.029	1344	21.3761
		3	78.966	0.7725	61.0012	6235.63	100	3	24.372	0.309	7.524	945	12.3342	3	44.84	0.171	7.661	856	12.5588	3	31.889	0.142	4.529	506	7.42444
	4.1	1	41.251	3.1225	128.806	1701.65	100	1	37.278	0.849	31.657	3976	24.5772	1	41.251	0.831	34.296	3832	26.626	1	47.802	0.371	17.739	1982	13.7718
		2	34.833	2.2075	76.8938	1213.34	100	2	35.988	0.483	17.365	2181	22.5831	2	34.833	0.715	24.899	2782	32.381	2	39.845	0.341	13.577	1517	17.6568
		3	37.16	1.8625	69.2105	1380.87	100	3	39.229	0.345	13.551	1702	19.5794	3	37.16	0.439	16.316	1823	23.5745	3	37.688	0.587	22.133	2473	31.9793
		4	56.716	3.435	194.819	3216.7	100	4	41.116	0.974	40.057	5031	20.5611	4	56.716	0.225	12.763	1426	6.55119	4	37.787	0.165	6.247	698	3.20656
		5	27.378	5.38	147.294	749.555	100	5	39.874	0.952	37.971	4769	25.7791	5	27.378	0.34	9.317	1041	6.32546	5	26.215	0.327	8.565	957	5.81492
		6	30.797	3.5175	108.328	948.455	100	6	35.001	1.007	35.24	4426	32.5307	6	30.797	0.414	12.745	1424	11.7651	6	34.01	0.129	4.386	490	4.0488
	4.2	1	48.455	2.295	111.204	2347.89	100	1	55.248	0.918	50.718	6370	45.608	1	45.573	0.873	39.783	4445	35.7747	1	46.531	0.448	20.836	2328	18.7367
	4.3	1	61.138	2.5275	154.526	3737.86	100	1	41.227	1.011	41.665	5233	26.963	1	36.955	0.362	13.371	1494	8.6529	1	32.838	0.378	12.423	1388	8.03941
	5.1	1	38.27	2.7025	103.425	1464.59	100	1	41.801	1.081	45.2	5677	43.7033	1	36.4	0.884	32.175	3595	31.1096	1	40.946	0.119	4.887	546	4.72518
		2	44.41	4.1725	185.301	1972.25	100	2	55.909	0.869	48.6	6104	26.2276	2	38.995	0.205	7.992	893	4.31299	2	35.979	0.092	3.312	370	1.78736
	5.2	1	41.644	5.3875	224.357	1734.22	100	1	46.164	1.755	81.022	10176	36.113	1	48.411	1.41	68.244	7625	30.4176	1	44.822	1.23	55.132	6160	24.5733
		2	48.178	2.8075	135.26	2321.12	100	2	44.548	1.123	50.025	6283	36.9844	2	39.774	1.423	56.591	6323	41.8388	2	35.2	1.065	37.501	4190	27.7252
		3	36.086	5.63	203.164	1302.2	100	3	65.082	1.052	68.449	8597	33.6915	3	61.164	0.843	51.543	5759	25.3701	3	64.36	0.505	32.489	3630	15.9915
	6.1	1	153.448	1.975	303.06	23546.3	100	1	121.015	0.79	95.576	12004	31.537	1	109.611	0.29	31.737	3546	10.4722	1	99.3	0.135	13.389	1496	4.41794
		2	67.841	0.7475	50.7111	4602.4	100	2	63.306	0.299	18.958	2381	37.3843	2	61.146	0.191	11.68	1305	23.0324	2	30.412	0.243	7.393	826	14.5786
	6.2	1	67.152	0.9175	61.612	4509.39	100	1	45.989	0.367	16.879	2120	27.3957	1	52.384	0.322	16.88	1886	27.3973	1	39.156	0.174	6.829	763	11.0839
		2	44.365	2.9875	132.54	1968.25	100	2	44.516	0.835	37.159	4667	28.036	2	46.746	0.678	31.674	3539	23.8976	2	41.304	0.529	21.838	2440	16.4765
		3	46.585	1.9775	92.1218	2170.16	100	3	52.621	0.631	33.218	4172	36.0588	3	54.998	0.395	21.731	2428	23.5894	3	31.003	0.446	13.837	1546	15.0203
		4	51.507	2.09	107.65	2652.97	100	4	44.962	0.836	37.597	4722	34.9253	4	38.315	0.666	25.508	2850	23.6954	4	29.052	0.395	11.483	1283	10.667
	7.1	1	51.36	6.4675	332.171	2637.85	100		52.183	1.787	93.259	11713	28.0756		47.596	1.343	63.903	7140	19.238		42.645	1.022	43.592	5475	13.1234
		2	61.877	5.9475	368.013	3828.76	100		63.338	1.579	99.995	12559	27.1716		40.078	1.39	55.696	6223	15.1342		34.583	1.068	36.946	4128	10.0393
	8.1	1	43.023	4.7029	202.333	1850.98	100	1	blur					1	43.775	1.299	56.868	6354	28.1061	1	37.232	1.237	46.039	5144	22.7541
		2	59.177	3.56752	211.115	3501.92	100	2						2	44.678	1.216	54.344	6072	25.7414	2	39.174	1.402	54.926	6137	26.0171
		3	56.528	10.6775	603.578	3195.41	100	3						3	45.475	3.584	162.971	18209	27.0008	3	45.52	3.392	154.415	17253	25.5833
	9.1	1	47.766	4.4475	212.439	2281.59	100	1	43.903	1.779	78.084	9807	36.7559	1	35.191	1.484	52.241	5837	24.591	1	32.793	1.123	36.82	4114	17.332
		2	49.332	2.045	100.884	2433.65	100	2	34.619	0.818	28.313	3556	28.0649	2	40.526	0.568	23.028	2573	22.8262	2	30.349	0.326	9.89	1105	9.80334
		3	32.256	3.0775	99.2678	1040.45	100	3	29.507	1.231	36.323	4562	36.5909	3	30.511	0.767	23.413	2616	23.5857	3	24.084	0.628	15.134	1691	15.2456
		4	52.51	2.6125	137.182	2757.3	100	4	40.535	1.045	42.35	5319	30.8713	4	29.884	2.736	81.776	9137	59.6112	4	33.41	1.111	37.107	4146	27.0494
	10.1	1	68.656	3.1175	214.035	4713.65	100	1	52.605	1.247	65.623	8242	30.6599	1	46.2	0.894	41.295	4614	19.2936	1	38.754	1.215	47.068	5259	21.9908
		2	52.751	2.2075	116.448	2782.67	100	2	50.017	0.883	44.173	5548	37.9337	2	42.405	0.583	24.702	2760	21.2129	2	42.495	0.889	37.76	4219	32.4265
		3	74.043	3.8525	285.251	5482.37	100	3	53.465	1.541	82.375	10346	28.8781	3	48.42	1.484	71.851	8028	25.1887	3	50.075	1.651	82.698	9240	28.9913
	13.1	1	98.235	1.2925	126.969	9650.12	100	1	83.633	0.437	36.578	4594	28.8087	1	66.382	0.259	17.184	1920	13.534	1	62.945	0.274	17.256	1928	13.5907
	14.2	1	73.336	2.64	193.607	5378.17	100	1	52.486	1.056	55.4	6958	28.6147	1	41.591	1.375	57.173	6388	29.5304	1	48.491	0.529	25.669	2868	13.2583
						average	100					average	30.6021					average	22.8922					average	15.2704
						stdev	0					stdev	7.95008					stdev	11.2083					stdev	8.31357
						sem	0					sem	1.21238					sem	1.70925					sem	1.26781

## Sheet: Fig.3a P301L
		0 hr							12 hr							24 hr							36 hr
	Fish	neuron	area	mean	IntDen	RawIntDen	%		neuron	area	mean	IntDen	RawIntDen	%		neuron	area	mean	IntDen	RawIntDen	%		neuron	area	mean	IntDen	RawIntDen	%
DMSO	1.1	1	57.495	1.17167	67.365	4958.51	100		1	47.355	0.703	33.276	3718	49.3966		1	49.062	0.534	26.203	3291	38.8971		1	47.918	0.576	27.602	3084	40.9738
		2	62.131	0.91	56.5392	5790.39	100		2	46.755	0.546	25.543	2854	45.1775		2	53.903	0.406	21.904	2751	38.7413		2	56.689	0.352	19.941	2228	35.2693
	1.2	1	85.813	0.648333	55.6354	11045.8	100		1	55.964	0.389	21.749	2430	39.092		1	72.128	0.254	18.344	2304	32.9718		1	55.239	0.311	17.202	1922	30.9191
		2	74.545	0.486667	36.2786	8335.44	100		2	50.989	0.292	14.897	1871	41.0628		2	41.474	0.264	10.946	1223	30.1721		2	51.91	0.165	8.556	956	23.5842
	2.1	1	50.961	3.38	172.248	3895.54	100		1	53.712	2.028	108.919	13769	63.2338		1	43.846	1.998	87.594	9787	50.8534		1	51.597	1.475	76.129	8506	44.1973
		2	33.974	1.57333	53.4524	1731.35	100		2	45.857	0.944	43.27	5470	80.9505		2	37.894	1.2	45.475	5081	85.0757		2	39.711	0.988	39.219	4382	73.3718
	3.1	1	58.408	2.05167	119.834	5117.24	100		1	47.85	1.231	58.893	7445	49.1456		1	43.631	1.489	64.959	7258	54.2076		1	45.35	1.246	56.484	6311	47.1353
		2	51.4	4.71	242.094	3962.94	100		2	43.255	2.826	122.23	13657	50.4887		2	49.298	2.168	106.854	13508	44.1374		2	49.055	1.898	93.098	10402	38.4553
	3.2	1	43.211	1.40667	60.7835	2800.79	100		1	40.338	0.844	34.055	3805	56.0267		1	39.758	0.537	21.35	2699	35.1247		1	34.816	0.614	21.382	2389	35.1773
		2	50.183	1.86333	93.5077	3777.5	100		2	40.32	1.118	45.09	5038	48.2207		2	45.588	0.838	38.223	4832	40.8769		2	35.594	0.756	26.895	3005	28.7624
	4.1	1	81.159	3.59333	291.631	9880.17	100		1	87.773	2.156	189.257	21146	64.896		1	58.514	2.5	146.312	18496	50.1702		1	63.876	1.891	120.807	13498	41.4246
		2	113.674	2.23167	253.682	19382.7	100		2	117.573	1.339	157.418	19900	62.0532		2	85.419	0.722	61.666	6890	24.3083		2	107.57	0.335	36.024	4025	14.2004
	5.1	1	84.596	6.17667	522.521	10734.7	100		1	47.65	3.706	176.584	19730	33.7946		1	63.205	2.325	146.96	18578	28.1252		1	42.817	2.463	105.476	11785	20.186
	5.2	1	37.867	4.10333	155.381	2150.86	100		1	50.899	2.462	125.318	14002	80.6521		1	41.125	2.187	89.921	10047	57.8713		1	35.66	1.678	59.843	7565	38.5137
		2	165.638	0.838333	138.86	41153.9	100		2	153.913	0.503	77.382	8646	55.7267		2	127.529	0.443	56.492	6312	40.6827		2	233.888	0.175	40.873	5167	29.4347
	6.1	1	55.839	0.608333	33.9687	4676.99	100		1	53.514	0.365	19.539	2470	57.5206		1	50.514	0.425	21.444	2396	63.1287		1	48.214	0.445	21.462	2398	63.1816
	7.1	1	55.884	2.38333	133.19	4684.53	100		1	50.255	1.43	71.851	9083	53.9462		1	36.606	1.672	61.2	6838	45.9493		1	37.993	1.641	62.337	6965	46.803
		2	64.771	0.84	54.4076	6292.92	100		2	45.636	0.504	22.984	2568	42.2441		2	38.091	0.585	22.268	2488	40.9281		2	54.614	0.331	18.067	2284	33.2067
	8.1	1	92.767	0.963333	89.3655	12908.6	100		1	48.652	0.578	28.112	3141	31.4573		1	78.923	0.239	18.835	2381	21.0764		1	54.434	0.296	16.092	1798	18.0069
		2	132.478	2.155	285.49	26325.6	100		2	85.312	1.293	110.327	12327	38.6448		2	99.542	0.856	85.159	9515	29.8291		2	97.101	0.495	48.048	6074	16.83
		3	74.768	0.738333	55.2037	8385.38	100		3	64.075	0.443	28.383	3588	51.415		3	51.874	0.505	26.188	2926	47.4388		3	43.542	0.501	21.811	2437	39.51
	9.1	1	80.487	1.34333	108.121	9717.24	100		1	47.435	0.806	38.225	4271	35.354		1	50.917	0.644	32.784	3663	30.3216		1	57.588	0.349	20.093	2540	18.5838
		2	52.778	0.846667	44.6854	4178.28	100		2	42.199	0.508	21.444	2396	47.9889		2	43.748	0.421	18.428	2059	41.2394		2	45.161	0.303	13.669	1728	30.5894
	10.1	1	44.777	1.46667	65.6729	3007.47	100		1	43.183	0.88	37.994	4803	57.8534		1	51.516	0.758	39.049	4363	59.4598		1	43.542	0.88	38.315	4281	58.3421
		2	52.223	1.29833	67.8029	4090.86	100		2	46.284	0.779	36.04	4556	53.1541		2	47.283	0.707	33.437	3736	49.315		2	41.779	0.798	33.339	3725	49.1705
	11.1	1	65.04	0.843333	54.8504	6345.3	100		1	49.962	0.506	25.258	3193	46.0489		1	43.112	0.687	29.598	3307	53.9613		1	38.208	0.648	24.774	2768	45.1665
		2	86.287	1.78	153.591	11168.2	100		2	63.466	1.068	67.8	8571	44.1433		2	44.768	1.208	54.058	6040	35.1961		2	55.785	0.843	47.032	5255	30.6216
	11.2	1	50.46	3.43333	173.246	3819.32	100		1	43.721	2.06	90.061	11385	51.9845		1	34.028	1.751	59.589	6658	34.3956		1	40.749	1.225	49.923	5578	28.8162
		2	24.434	1.81833	44.4292	895.531	100		2	40.193	1.091	43.863	5545	98.7257		2	31.602	0.994	31.423	3511	70.7261		2	25.257	1.033	26.08	2914	58.7002
	12.1	1	72.003	2.39167	172.207	7776.65	100		1	52.559	1.435	75.413	8761	43.792		1	47.632	1.346	64.136	7166	37.2435		1	48.267	0.536	25.883	2892	15.0302
		2	63.321	3.47333	219.935	6014.32	100		2	42.253	2.084	88.041	9837	40.0305		2	45.556	1.486	67.698	7564	30.7809		2	56.562	0.961	54.341	6313	24.7078
						average	100						average	52.0716						average	43.3292						average	36.0926
						Stdev	0						Stdev	14.5239						Stdev	14.0756						Stdev	14.6916
						SEM	0						SEM	2.60857						SEM	2.52805						SEM	2.63869
Methocarbamol	1.2	1	86.994	2.095	182.252	11351.9	100		1	56.519	1.257	71.045	7938	38.9816		1	49.807	1.306	65.031	7266	35.6818		1	54.272	0.655	35.524	4127	19.4916
		2	51.203	0.88	45.0586	3932.62	100		2	27.114	0.528	14.306	1662	31.7497		2	39.273	0.282	11.089	1239	24.6102		2	29.052	0.33	9.585	1071	21.2723
		3	61.415	0.968333	59.4702	5657.7	100		3	33.57	0.581	19.505	2266	32.7979		3	35.227	0.346	12.199	1363	20.5128		3	39.335	0.289	11.367	1270	19.1138
	2.1	1	45.207	2.36667	106.99	3065.51	100		1	39.286	1.42	55.778	6480	52.1339		1	36.006	0.654	23.565	2633	22.0254		1	26.322	0.4	10.534	1177	9.84579
		2	52.349	1.46333	76.604	4110.63	100		2	45.225	0.878	39.69	4611	51.8119		2	36.256	1.021	37.017	4136	48.3225		2	40.141	0.733	29.428	3288	38.4157
		3	49.78	1.53	76.1634	3717.07	100		3	47.119	0.918	43.254	5025	56.7911		3	46.433	0.683	31.71	3543	41.6342		3	38.19	0.735	28.076	3137	36.8629
	2.2	1	56.779	0.811667	46.0856	4835.78	100		1	49.417	0.487	24.067	2796	52.2224		1	45.761	0.211	9.675	1081	20.9935		1	46.683	0.29	13.523	1511	29.3432
		2	67.197	1.62667	109.307	6773.16	100		2	50.924	0.976	49.718	5776	45.4847		2	47.489	0.572	27.154	3034	24.8419		2	43.255	0.804	34.78	3886	31.8186
	3.1	1	69.953	1.415	98.9835	7340.13	100		1	45.217	0.849	38.373	4458	38.7671		1	43.891	0.669	29.374	3282	29.6757		1	38.592	0.585	22.563	2521	22.7947
		2	47.077	0.958333	45.1155	3324.37	100		2	39.251	0.575	22.552	2620	49.9873		2	42.351	0.423	17.918	2002	39.7159		2	42.343	0.387	16.396	1832	36.3423
		3	40.821	0.323333	13.1988	2499.53	100		3	43.564	0.194	8.444	981	63.9756		3	46.397	0.114	5.281	590	40.0112		3	36.946	0.103	3.804	425	28.8208
	3.2	1	53.646	0.246667	13.2327	4316.84	100		1	58.855	0.148	8.735	976	66.0108		1	48.25	0.087	4.215	471	31.853		1	37.952	0.059	2.221	258	16.7842
		2	50.621	0.4	20.2484	3843.73	100		2	35.066	0.24	8.413	940	41.549		2	39.81	0.221	8.816	985	43.5392		2	35.197	0.231	8.134	945	40.1711
		3	41.627	0.206667	8.60291	2599.21	100		3	31.343	0.124	3.884	434	45.1475		3	35.639	0.097	3.464	387	40.2654		3	36.549	0.132	4.82	560	56.0275
	4.1	1	58.157	0.133333	7.75427	5073.35	100		1	48.746	0.08	3.891	452	50.1788		1	41.107	0.08	3.285	367	42.3638		1	47.721	0.036	1.701	190	21.9363
	5.1	1	71.215	2.945	209.728	7607.36	100		1	59.428	1.767	105.015	12200	50.072		1	46.128	0.886	40.848	4564	19.4766		1	60.663	0.822	49.878	5573	23.7822
	6.1	1	59.813	5.265	314.915	5366.39	100		1	55.004	3.159	173.765	20187	55.1783		1	38.002	3.081	117.084	13082	37.1795		1	33.688	3.163	106.559	11906	33.8373
	7.1	1	43.989	4.675	205.649	2902.55	100		1	34.844	2.805	97.724	11353	47.5199		1	35.442	2.313	81.964	9158	39.8563		1	35.227	1.993	70.195	7843	34.1335
		2	40.042	2.775	111.117	2405.04	100		2	46.499	1.665	77.401	8992	69.6575		2	39.577	1.808	71.546	7994	64.3882		2	33.312	1.465	48.813	5454	43.9295
		3	41.376	6.93833	287.08	2567.96	100		3	34.354	4.163	143.018	16615	49.8181		3	43.819	2.564	112.367	12555	39.1413		3	44.956	2.014	90.529	10115	31.5344
		4	39.174	4.31167	168.905	2301.9	100		4	44.476	2.587	115.069	13368	68.1264		4	32.497	2.024	65.774	7349	38.9414		4	34.091	1.609	54.855	6129	32.4768
		5	40.302	3.59333	144.819	2436.38	100		5	45.759	2.156	98.654	11461	68.1225		5	36.042	1.624	58.542	6541	40.4244		5	30.269	1.355	41.027	4584	28.3299
	8.1	1	49.583	1.31167	65.0364	3687.71	100		1	40.517	0.787	31.875	3703	49.011		1	37.823	0.428	16.173	1807	24.8676		1	40.812	0.303	12.369	1382	19.0186
		2	62.086	2.01333	125	5782.01	100		2	39.475	1.208	47.678	5539	38.1425		2	38.539	0.951	36.659	4096	29.3272		2	36.355	0.806	29.284	3272	23.4272
	9.1	1	54.031	1.84667	99.7772	4379.02	100		1	54.78	1.108	60.693	7051	60.8285		1	49.798	0.869	43.291	4837	43.3876		1	45.412	0.668	30.341	3390	30.4087
		2	62.015	0.97	60.1546	5768.79	100		2	58.507	0.582	34.044	3955	56.5942		2	49.744	0.426	21.167	2365	35.1877		2	54.148	0.352	19.037	2127	31.6468
	10.1	1	42.602	3.28167	139.806	2722.4	100		1	43.727	1.969	86.121	10005	61.6006		1	37.169	1.632	60.663	6778	43.391		1	38.986	1.412	55.043	6150	39.3711
		2	52.689	1.65	86.9368	4164.2	100		2	45.285	0.99	44.846	5210	51.5846		2	41.653	1.065	44.374	4958	51.0416		2	41.931	0.997	41.797	4670	48.0774
	11.1	1	43.766	16.0883	704.122	2873.19	100		1	50.562	9.653	488.078	56702	69.3172		1	38.494	8.103	311.908	34850	44.2974		1	37.259	6.222	231.832	25903	32.925
	12.1	1	71.77	0.438333	31.4592	7726.4	100		1	53.549	0.263	14.091	1637	44.7914		1	56.591	0.145	8.198	916	26.0592		1	59.034	0.263	15.555	1738	49.445
		2	60.592	0.333333	20.1973	5507.09	100		2	41.696	0.2	8.358	971	41.3817		2	37.196	0.141	5.263	588	26.0579		2	40.373	0.213	8.592	960	42.5403
		3	60.028	1.28833	77.3361	5405.04	100		3	39.811	0.773	30.79	3577	39.8132		3	37.33	0.368	13.747	1536	17.7757		3	38.727	0.415	16.074	1796	20.7846
	12.2	1	52.716	3.86333	203.659	4168.46	100		1	43.659	2.318	101.184	11755	49.6829		1	47.408	1.973	93.528	10450	45.9237		1	45.618	1.673	76.317	8527	37.4728
		2	33.312	3.285	109.43	1664.53	100		2	39.57	1.971	77.995	9061	71.2739		2	29.589	1.335	39.514	4415	36.109		2	30.036	0.978	29.374	3282	26.8428
		3	36.981	4.355	161.052	2051.39	100		3	39.053	2.613	102.054	11856	63.367		3	34.189	1.624	55.508	6202	34.4658		3	31.074	1.058	32.864	3672	20.4058
	13.1	1	67.134	2.74167	184.059	6760.46	100		1	60.969	1.645	100.263	11648	54.4733		1	46.889	1.517	71.126	7947	38.643		1	52.733	1.121	59.097	6603	32.1076
	13.2	1	68.271	4.60333	314.274	6991.39	100		1	50.33	2.762	138.998	16148	44.2283		1	50.764	2.003	101.681	11361	32.3542		1	53.736	1.482	79.655	8900	25.3457
	13.3	1	114.605	1.89833	217.558	19701.5	100		1	79.601	1.139	90.69	10133	41.6853		1	90.829	0.931	84.571	9825	38.8728		1	63.42	0.682	43.246	4832	19.8779
						average	100						average	51.6805						average	35.6109						average	30.4411
						Stdev	0						Stdev	10.3848						Stdev	9.44328						Stdev	9.66283
						SEM	0						SEM	1.68464						SEM	1.5319						SEM	1.56752

## Sheet: Fig.3a A152T
		0 hr					12 hr					24 hr					36 hr
	Fish	Neuron	Area	Mean	IntDen	%	Neuron	Area	Mean	IntDen	%	Neuron	Area	Mean	IntDen	%	Neuron	Area	Mean	IntDen	%
DMSO	1.1	1	57.96	28.981	1679.74	100	1	63.438	13.4114	850.792	50.6503	1	56.466	18.176	1026.3	61.0987	1	47.972	11.959	573.696	34.1539
		2	54.371	46.415	2523.64	100	2	50.997	18.6074	948.922	37.6014	2	40.132	18.909	758.871	30.0706	2	37.474	15.319	574.054	22.7471
	2.1	1	74.446	19.922	1483.11	100	1	66.212	11.8164	782.39	52.7535	1	55.016	11.074	609.227	41.0778	1	55.893	4.492	251.048	16.9272
		2	63.509	23.127	1468.79	100	2	66.078	10.9553	723.905	49.286	2	64.36	13.892	894.106	60.8738	2	63.241	7.668	484.912	33.0145
		3	64.968	38.908	2527.75	100	3	50.299	19.3674	974.161	38.5386	3	56.027	19.048	1067.2	42.2193	3	53.825	11.329	609.764	24.1228
		4	57.28	37.663	2157.31	100	4	50.559	17.4057	880.017	40.7923	4	46.594	14.249	663.912	30.775	4	41.134	6.055	249.079	11.5458
	2.2	1	60.198	49.494	2979.46	100	1	57.235	13.1257	751.247	25.2142	1	55.463	13.221	733.274	24.611	1	45.708	9.873	451.26	15.1457
	3.1	1	49.914	21.947	1095.48	100	1	42.235	15.6665	661.675	60.4004	1	29.061	18.867	548.278	50.0491	1	36.104	9.921	358.179	32.696
		2	49.861	22.716	1132.62	100	2	43.882	15.8182	694.133	61.2854	2	37.017	21.32	789.202	69.6791	2	34.529	19.329	667.402	58.9253
		3	51.355	19.514	1002.13	100	3	47.184	12.9457	610.828	60.9528	3	35.863	15.308	548.994	54.7825	3	31.28	9.831	307.522	30.6867
		4	78.742	25.898	2039.26	100	4	74.607	11.8823	886.503	43.4718	4	65.63	11.647	764.42	37.4852	4	55.982	6.961	389.683	19.109
	3.2	1	63.42	28.911	1833.5	100	1	53.414	14.6722	783.699	42.7434	1	50.514	12.725	642.79	35.0581	1	47.811	9.423	450.544	24.5729
		2	49.735	18.362	913.259	100	2	58.202	8.72042	507.546	55.5752	2	48.733	14.902	726.204	79.5179	2	46.997	10.425	489.924	53.6457
		3	46.791	37.932	1774.88	100	3	43.837	19.7095	864.006	48.6798	3	35.415	16.308	577.544	32.5399	3	41.018	9.719	398.633	22.4598
		4	53.1	39.376	2090.9	100	4	55.821	17.9645	1002.8	47.9601	4	47.802	15.295	731.126	34.967	4	46.549	11.43	532.078	25.4473
	4.1	1	49.941	11.789	588.732	100	1	47.874	5.65818	270.88	46.0107	1	52.975	7.084	375.274	63.7428	1	55.875	5.92	330.792	56.1872
	5.1	1	50.004	27.272	1363.71	100	1	56.009	9.92657	555.977	40.7694	1	47.077	10.831	509.882	37.3892	1	41.716	6.569	274.049	20.0958
		2	60.708	25.673	1558.56	100	2	62.426	9.60231	599.434	38.4609	2	50.398	10.923	550.515	35.3221	2	48.285	6.525	315.04	20.2136
	6.1	1	55.231	22.878	1263.56	100	1	53.351	11.217	598.438	47.3611	1	47.283	11.459	541.834	42.8814	1	40.767	5.126	208.983	16.5392
		2	58.587	17.14	1004.19	100	2	68.092	8.50483	579.111	57.6694	2	62.919	8.309	522.77	52.0588	2	59.849	3.61	216.053	21.5151
	7.1	1	47.82	19.446	929.906	100	1	37.151	14.2616	529.833	56.9771	1	34.708	9.206	319.515	34.3599	1	33.929	7.481	253.822	27.2954
	8.1	1	55.016	31.388	1726.82	100	1	51.337	17.0934	877.522	50.8174	1	40.248	17.005	684.407	39.6341	1	43.3	10.486	454.034	26.2931
		2	53.969	32.192	1737.38	100	2	53.995	19.9129	1075.2	61.8862	2	50.55	17.521	885.693	50.9788	2	44.338	11.405	505.676	29.1057
		3	57.763	37.113	2143.8	100	3	49.977	19.5764	978.371	45.6373	3	42.387	15.716	666.149	31.0733	3	46.406	10.768	499.679	23.3081
		4	43.891	27.408	1202.97	100	4	35.263	24.9562	880.029	73.1546	4	34.592	14.473	500.664	41.619	4	39.613	7.817	309.67	25.7421
	8.2	1	64.95	27.594	1792.24	100	1	58.9	13.6983	806.827	45.0178	1	44.186	12.969	573.069	31.975	1	67.564	9.111	615.582	34.3471
		2	60.287	24.121	1454.2	100	2	56.922	12.9516	737.231	50.6968	2	45.502	7.88	358.537	24.6553	2	47.265	8.319	393.174	27.0372
		3	57.996	18.315	1062.19	100	3	55.472	9.99378	554.375	52.1918	3	60.099	8.228	494.488	46.5538	3	51.078	5.921	302.421	28.4715
		4	72.065	12.231	881.397	100	4	65.434	6.99399	457.644	51.9226	4	62.919	8.578	539.719	61.2345	4	47.856	7.408	354.51	40.2214
		5	74.33	20.095	1493.67	100	5	65.442	14.4194	943.632	63.1756	5	67.564	7.422	501.469	33.573	5	59.079	12.147	717.612	48.0436
	8.3	1	58.22	44.029	2563.37	100	1	48.276	19.2558	929.593	36.2645	1	41.528	17.099	710.094	27.7015	1	33.831	13.444	454.84	17.7438
		2	51.821	29.302	1518.46	100	2	52.429	14.984	785.595	51.7364	2	46.818	11.47	537.001	35.3649	2	43.73	8.242	360.417	23.7357
	9.1	1	74.285	27.922	2074.16	100	1	76.657	16.4455	1260.66	60.7794	1	59.124	13.73	811.766	39.137	1	55.875	11.711	654.335	31.5469
		2	81.633	17.288	1411.24	100	2	77.319	11.2924	873.121	61.8691	2	63.384	8.705	551.768	39.0982	2	63.348	6.329	400.96	28.4119
	10.1	1	60.144	31.561	1898.21	100	1	56.913	16.448	936.107	49.3153	1	48.67	12.837	624.8	32.9153	1	37.975	5.984	227.241	11.9713
		2	62.292	38.665	2408.54	100	2	62.05	21.3222	1323.04	54.9313	2	48.903	16.087	786.706	32.6632	2	28.389	4.811	136.577	5.67054
		3	73.274	21.401	1568.13	100	3	76.12	8.56517	651.981	41.577	3	54.64	8.475	463.074	29.5303	3	40.884	4.538	185.534	11.8315
					average	100				average	50.1115				average	41.845				average	27.0413
					STDEV	0				STDEV	9.54195				STDEV	13.1858				STDEV	12.0991
					SEM	0				SEM	1.56869				SEM	2.16773				SEM	1.98907
		0 hr					12 hr					24 hr					36 hr
Methocarbamol	Fish	Neuron	Area	Mean	IntDen	%	Neuron	Area	Mean	IntDen	%	Neuron	Area	Mean	IntDen	%	Neuron	Area	Mean	IntDen	%
	1.1	1	51.731	32.976	1705.87	100	1	51.847	13.4061	695.065	40.7455	1	37.411	16.538	618.714	36.2697	1	48.724	9.285	452.423	26.5215
		2	48.652	33.199	1615.21	100	2	45.609	14.4613	659.567	40.8348	2	34.932	12.652	441.952	27.3619	2	57.602	8.26	475.783	29.4565
	3.1	1	60.959	21.498	1310.46	100	1	49.896	8.0058	399.458	30.4822	1	41.528	8.504	353.167	26.9498	1
		2	67.734	17.044	1154.46	100	2	65.953	7.59636	501.003	43.3971	2	51.606	5.357	276.466	23.9476	2
	4.1	1	66.176	19.427	1285.58	100	1	58.139	10.4216	605.901	47.1305	1	61.164	8.644	528.677	41.1236	1	52.232	5.553	290.07	22.5634
	5.1	1	61.8	24.624	1521.77	100	1	60.771	14.6818	892.229	58.631	1	51.364	12.192	626.232	41.1516	1	47.453	10.9	517.221	33.9881
		2	65.523	20.131	1319.05	100	2	62.212	8.47665	527.349	39.9794	2	49.601	7.266	360.417	27.3239	2	44.088	5.049	222.587	16.8748
	5.2	1	75.816	14.501	1099.42	100	1	64.109	7.62988	489.144	44.4911	1	60.583	5.308	321.574	29.2494	1	46.943	4.805	225.54	20.5145
		2	53.145	24.261	1289.34	100	2	62.194	11.1942	696.211	53.9975	2	49.744	7.947	395.322	30.6608	2	47.408	6.526	309.402	23.9969
	5.3	1	68.271	16.338	1115.44	100	1	57.423	5.08729	292.128	26.1895	1	24.353	5.998	146.064	13.0947	1	47.721	5.377	256.596	23.004
		2	66.633	15.756	1049.84	100	2	59.473	5.47424	325.569	31.0114	2	32.131	4.214	135.414	12.8986	2	40.051	3.998	160.116	15.2515
	6.1	1	56.278	15.129	851.415	100	1	46.03	7.15718	329.445	38.6938	1	45.242	6.01	271.901	31.9352	1	47.883	4.753	227.599	26.7319
		2	52.196	29.849	1557.99	100	2	48.518	12.2661	595.127	38.1984	2	44.875	14.876	667.581	42.8488	2	43.067	15.293	658.631	42.2744
	7.2	1	60.269	34.7	2091.32	100	1	54.327	13.899	755.091	36.1059	1	40.785	9.388	382.881	18.3081	1	33.473	9.805	328.197	15.6933
		2	60.699	29.773	1807.19	100	2	60.055	10.8396	650.975	36.0215	2	39.738	6.383	253.643	14.0352	2	40.535	4.84	196.184	10.8558
	8.2	1	54.282	19.451	1055.83	100	1	53.396	7.53465	402.32	38.1045	1	48.42	8.248	399.349	37.8231	1	53.414	7.408	395.68	37.4756
	9.1	1	74.222	24.119	1790.15	100	1	58.811	11.7565	691.41	38.6229	1	47.623	10.951	521.517	29.1325	1	49.279	8.204	404.272	22.5831
		2	59.732	20.207	1207	100	2	58.614	9.87071	578.562	47.9339	2	54.998	10.477	576.202	47.7384	2	46.477	8.947	415.818	34.4506
	10.1	1	71.573	19.325	1383.13	100	1	63.939	8.67979	554.977	40.1246	1	45.708	7.38	337.326	24.3885	1	49.377	4.421	218.291	15.7823
	11.1	1	58.936	42.778	2521.13	100	1	48.545	19.9744	969.658	38.4612	1	40.024	18.218	729.157	28.9218	1	39.452	13.9	548.367	21.7509
		2	54.013	28.499	1539.31	100	2	50.326	15.2739	768.675	49.9363	2	44.177	11.38	502.722	32.6589	2	48.008	8.462	406.241	26.3911
	12.1	1	54.846	27.887	1529.47	100	1	56.886	10.5658	601.047	39.2978	1	47.068	8.45	397.738	26.005	1	35.719	3.721	132.908	8.68982
		2	55.687	23.239	1294.08	100	2	57.477	9.74929	560.36	43.3018	2	42.611	8.049	342.964	26.5025	2	26.286	5.022	132.013	10.2013
		3	52.868	28.128	1487.04	100	3	56.663	12.9707	734.959	49.4242	3	51.105	9.222	471.308	31.6943	3	29.535	6.555	193.589	13.0184
	14.1	1	51.937	19.611	1018.51	100	1	51.221	7.32141	375.01	36.8194	1	53.655	6.597	353.973	34.754	1	55.633	5.61	312.087	30.6415
	14.2	1	87.603	15.807	1384.72	100	1	94.002	6.25929	588.386	42.4914	1	78.393	5.526	433.181	31.283	1	69.64	7.35	511.851	36.9643
					average	100				average	41.1703				average	29.5408				average	23.5698
					STDEV	0				STDEV	7.40666				STDEV	9.42299				STDEV	9.60887
					SEM	0				SEM	1.51188				SEM	1.92346				SEM	1.9614

## Sheet: Fig.3b control-Uninjected
control-Uninjected
		0 hr						24 hr						48 hr
	fish	neuron	area	mean	IntDen	Raw IntDen	%	neuron	area	mean	IntDen	Raw IntDen	%	neuron	area	mean	IntDen	Raw IntDen	%
	2.1	1	59.897	27.964	1674.95	185933	100	1	42.538	24.545	1044.07	118182	63.5616	1	41.286	29.681	1225.41	136917	73.6378
		2	75.508	43.241	3265.06	362448	100	2	54.12	40.872	2211.96	250379	69.08	2	44.983	25.488	1146.53	128104	35.3441
		3	66.545	28.45	1893.22	210163	100	3	48.404	32.498	1573.04	178058	84.7238	3	38.199	22.389	855.218	95555	45.4671
		4	81.499	51.24	4175.98	463568	100	4	45.55	61.116	2783.86	315115	67.976	4	42.718	47.605	2033.62	227220	49.0155
	2.2	1	58.852	57.647	3392.62	376608	100	1	37.993	47.069	1788.28	199808	53.0546	1	41.125	35.507	1460.25	163156	43.3225
		2	82.363	67.145	5530.31	613909	100	2	51.686	40.827	2110.2	235776	38.4057	2	46.692	32.474	1516.28	169416	27.5963
	2.3	1	69.914	43.711	3056.01	339242	100	1	61.88	25.411	1572.42	175689	51.7887	1	69.04	20.867	1440.67	160969	47.4496
		2	62.581	63.817	3993.75	443339	100	2	47.39	59.265	2808.6	313810	70.7833	2	40.239	61.433	2472	276201	62.3002
		3	67.202	64.637	4343.77	482194	100	3	44.464	45.616	2028.25	226620	46.9977	3	37.277	45.989	1714.32	191544	39.7234
	2.4	1	39.592	41.841	1656.55	183890	100	1	32.927	28.43	936.108	104593	56.878	1	34.654	14.218	492.725	55053	29.938
		2	36.376	28.922	1052.06	116787	100	2	35.012	12.524	438.479	48992	41.9499	2	29.284	8.809	257.957	28822	24.6791
		3	45.069	63.966	2882.88	320023	100	3	46.764	53.415	2497.89	279094	87.2106	3	37.348	50.815	1897.84	212049	66.2606
		4	43.267	41.14	1780.01	197595	100	4	34.493	27.735	956.658	106889	54.095	4	31.298	20.385	638.019	71287	36.0773
		5	42.402	44.24	1875.87	208237	100	5	35.147	24.516	861.671	96276	46.2339	5	35.719	14.944	533.788	59641	28.6409
		6	52.699	29.816	1571.27	174424	100	6	46.093	8.847	407.789	45563	26.122	6	33.079	8.423	278.623	31131	17.8479
		7	50.933	40.833	2079.75	230869	100	7	42.629	38.247	1630.44	182172	78.9071	7	41.116	28.826	1185.23	132428	57.3607
	3.1	1	49.753	54.185	2695.88	299264	100	1	39.264	60.856	2389.45	266977	89.2112	1	37.867	44.032	1667.39	186300	62.2527
	3.2	1	61.77	40.247	2486.05	275972	100	1	42.853	21.695	929.709	103878	37.6408	1	40.991	23.046	944.692	105552	38.2474
		2	52.681	45.432	2393.39	265686	100	2	36.373	48.406	1760.65	196720	74.0423	2	38.682	50.151	1939.93	216752	81.582
		3	47.609	54.41	2590.41	287556	100	3	36.856	51.258	1889.17	211080	73.4048	3	34.198	52.179	1784.42	199376	69.3347
		4	49.33	41.85	2064.47	229173	100	4	45.529	44.104	2008	224357	97.8985	4	34.896	49.498	1727.28	192992	84.2124
		5	51.87	47.212	2448.9	271848	100	5	37.447	36.531	1367.95	152844	56.2241	5	39.47	44.731	1765.52	197264	72.5641
	3.3	1	53.005	36.347	1926.57	213865	100	1	28.667	21.082	604.349	67525	31.5737	1	33.33	13.403	446.731	49914	23.339
		2	49.753	63.789	3173.7	352307	100	2	42.504	41.64	1769.84	197747	56.1292	2	41.412	43.645	1807.4	201944	57.3205
	4.1	gone at 48hr						gone at 48hr						gone at 48hr
	4.2	1	35.987	46.262	1664.82	189675	100	1	34.69	39.552	1372.06	153303	80.824	1	28.891	45.101	1302.99	145585	76.755
		2	54.515	27.733	1511.87	172249	100	2	38.503	26.764	1030.5	115140	66.8451	2	37.125	25.542	948.236	105948	61.5086
	4.3	1	70.463	66.357	4675.73	532713	100	1	52.769	39.71	2095.45	234128	43.9501	1	50.657	47.472	2404.81	268694	50.4388
		2	62.713	39.835	2498.19	284622	100	2	43.336	33.327	1444.24	161368	56.6955	2	39.487	48.837	1928.46	215470	75.7039
		3	52.988	43.66	2313.45	263575	100	3	54.881	34.827	1911.36	213560	81.0244	3	34.135	39.122	1335.45	149212	56.6108
		4	47.45	70.149	3328.55	379227	100	4	40.982	62.486	2560.8	286122	75.4487	4	34.744	60.913	2116.37	236466	62.3547
		5	60.624	48.545	2942.97	335297	100	5	48.267	43.576	2103.32	235008	70.0895	5	46.844	51.707	2422.18	270634	80.7147
	5.1	1	52.242	54.488	2846.55	324312	100	1	37.089	53.956	2001.16	223593	68.9438	1	45.52	39.7	1807.13	201914	62.2592
		2	44.097	32.179	1418.98	161667	100	2	37.885	32.754	1240.91	138649	85.7621	2	41.886	29.183	1222.35	136575	84.4792
		3	44.018	81.03	3566.74	406364	100	3	36.033	56.23	2026.13	226383	55.7094	3	38.055	39.845	1516.31	169420	41.6917
		4	35.785	45.266	1619.83	184550	100	4	34.314	56.58	1941.5	216927	117.544	4	38.754	44.47	1723.35	192553	104.336
		5	37.233	80.484	2996.67	341415	100	5	35.191	44.293	1558.73	174160	51.0112	5	27.924	42.91	1198.21	133878	39.2127
	5.2	1	52.558	53.284	2800.52	319067	100	1	44.365	30.501	1353.18	151193	47.386	1	41.752	47.674	1990.48	222400	69.7032
		2	63.205	29.747	1880.15	214208	100	2	44.007	30.93	1361.16	152085	70.9987	2	38.798	38.186	1481.55	165536	77.2782
		3	55.648	22.549	1254.8	142961	100	3	44.795	28.937	1296.24	144831	101.308	3	23.342	50.098	1169.37	130656	91.3928
	5.3	1	63.275	45.349	2869.48	326924	100	1	54.47	21.246	1157.29	129306	39.5523	1	46.406	44.729	2075.7	231922	70.9406
		2	48.196	41.209	1986.11	226280	100	2	44.097	20.214	891.358	99593	44.0132	2	46.656	42.896	2001.38	223617	98.8231
	6.1	1	45.677	22.522	1028.74	117206	100	1	39.183	14.899	583.782	65227	55.6516	1	36.176	22.119	800.167	89404	76.2794
		2	38.19	20.061	766.136	87287	100	2	30.931	15.656	484.267	54108	61.9886	2	25.579	14.506	371.041	41457	47.495
		3	40.612	30.44	1236.23	140845	100	3	31.289	24.206	757.377	84623	60.0824	3	31.683	24.645	780.817	87242	61.9419
	6.2	1	58.623	25.592	1500.28	170929	100	1	46.88	15.348	719.527	80394	47.0336	1	49.565	13.073	647.981	72400	42.3568
		2	40.226	62.191	2501.71	285023	100	2	35.898	49.038	1760.39	196691	69.0088	2	33.205	60.791	2018.53	225534	79.1284
		3	64.293	40.546	2606.84	297001	100	3	53.816	23.879	1285.07	143583	48.3443	3	57.101	24.09	1375.58	153696	51.7493
	6.3	1	49.995	39.742	1986.89	226369	100	1	33.061	43.482	1437.57	160622	70.9558	1	31.889	44.431	1416.87	158309	69.934
	7.1	1	68.348	55.601	3800.23	432966	100	1	50.881	26.692	1358.11	151744	35.0476	1	44.965	28.186	1267.38	141606	32.706
	8.1	1	58.412	45.997	2686.76	306107	100	1	35.693	52.971	1890.68	211249	69.0115	1	34.001	41.342	1405.68	157059	51.3085
		2	62.862	50.341	3164.57	360544	100	2	41.537	60.055	2494.52	278717	77.3046	2	39.147	42.34	1657.51	185196	51.3657
	8.2	1	66.066	68.357	4516.09	514525	100	1	57.405	49.696	2852.83	318752	61.9507	1	53.897	55.452	2988.7	333932	64.901
		2	77.231	50.384	3891.19	443329	100	2	51.874	57.182	2966.25	331424	74.758	2	disapeared
	9.1	1	53.383	48.406	2584.08	294408	100	1	39.12	39.248	1535.39	171552	58.2702	1	43.828	31.317	1372.58	153361	52.0913
	10.1	1	63.433	46.909	2975.58	339012	100	1	66.57	37.799	2516.3	281150	82.9322	1	46.486	39.31	1827.37	204175	60.2265
		2	58.737	49.89	2930.41	333866	100	2	47.462	45.106	2140.83	239199	71.6452	2	50.183	40.518	2033.28	227182	68.0459
		3	65.496	19.918	1304.56	148630	100	3	50.782	20.496	1040.86	116297	78.246	3	50.129	16.371	820.671	91695	61.6935
	10.2	1	83.164	30.116	2504.55	285347	100	1	58.291	24.001	1399.06	156319	54.7821	1	55.016	19.116	1051.7	117508	41.1807
		2	68.445	29.781	2038.35	232232	100	2	54.497	24.227	1320.27	147516	63.521	2	53.19	18.57	987.723	110360	47.5214
	10.3	1	58.553	46.206	2705.5	308241	100	1	46.012	45.199	2079.7	232369	75.3855	1	43.864	42.891	1881.37	210209	68.1963
		2	57.078	79.898	4560.45	519579	100	2	38.163	60.145	2295.3	256458	49.3588	2	35.898	50.678	1819.27	203270	39.1221
	11.1	1	49.126	47.15	2316.27	263896	100	1	40.338	27.119	1093.91	122225	46.3156	1	38.575	25.79	994.856	111157	42.1215
		2	50.671	66.53	3371.14	384079	100	2	39.094	40.8	1595.01	178213	46.4001	2	38.306	47.472	1818.48	203182	52.9011
		3	72.245	67.308	4862.7	554014	100	3	30.967	59.388	1839.08	205483	37.0899	3	26.116	46.35	1210.47	135248	24.4124
	12.1	1	56.288	19.716	1109.77	118868	100	1	45.949	18.35	843.181	94210	79.256	1	50.219	16.476	827.411	92448	77.7737
		2	54.112	37.17	2011.36	215438	100	2	59.088	19.763	1167.77	130477	60.5636	2	39.801	35.799	1424.84	159200	73.896
		3	70.833	49.634	3515.76	376576	100	3	40.973	40.523	1660.37	185516	49.2639	3	49.35	17.967	886.695	99072	26.3086
		4	49.108	61.167	3003.8	321739	100	4	37.339	63.34	2365.08	264254	82.133	4	29.974	49.276	1476.97	165024	51.2913
		5	43.945	39.112	1718.77	184099	100	5	36.507	48.614	1774.75	198296	107.712	5	42.62	41.179	1755.06	196096	106.517
		6	43.768	29.041	1271.08	136146	100	6	31.504	50.273	1583.81	176962	129.98	6	39.523	33.058	1306.56	145984	107.226
		7	39.735	53.749	2135.68	228754	100	7	38.378	55.928	2146.4	239821	104.838	7	33.947	38.159	1295.39	144736	63.2715
	12.2	1	51.872	64.213	3330.82	356766	100	1	50.075	20.958	1049.5	117262	32.868	1	40.902	30.355	1241.56	138722	38.8832
	13.1	1	44.057	70.252	3095.11	331519	100	1	46.057	44.945	2070.01	231286	69.7655	1	37.339	60.467	2257.82	252270	76.0952
		2	68.425	37.385	2558.03	273992	100	2	45.117	31.911	1439.73	185660	67.7611	2	50.702	30.522	1547.51	172906	63.1062
		3	68.219	41.184	2809.52	300930	100	3	59.518	26.845	1597.76	178517	59.3218	3	44.634	37.736	1684.31	188191	62.5365
	13.2	1	59.882	57.077	3417.9	366094	100	1	59.876	20.746	1242.19	228789	62.4946	1	66.83	21.404	1430.43	159825	43.6568
		2	60.498	52.115	3152.84	337703	100	2	45.287	34.987	1584.46	286434	84.8183	2	49.279	34.416	1695.97	189494	56.1126
		3	47.586	36.662	1744.62	186868	100	3	47.498	34.34	1631.08	182244	97.5255	3	42.325	30.456	1289.03	144025	77.0731
	16.1	1	66.034	27.863	1839.93	197076	100	1	56.519	15.121	854.624	95488	48.4524	1	43.363	18.139	786.572	87885	44.5945
		2	62.944	46.887	2951.29	316115	100	2	53.799	35.908	1931.77	215840	68.2789	2	45.824	34.061	1560.79	174390	55.1666
	16.2	1	82.046	55.181	4527.34	484927	100	1	54.792	10.367	568.039	63468	13.0882	1	52.447	9.138	479.273	53550	11.0429
						average	100					average	65.1389					average	58.0747
						Stdev	0					Stdev	20.1266					Stdev	20.0797
						SEM	0					SEM	2.25022					SEM	2.24498
								0 hr	24 hr	48 hr
						Control	average	100	64.0113	58.0747
							Stdev	0	20.5159	20.0797
							SEM	0	2.29375	2.24498
						ca4 CRISPR	average	100	60.1101	48.0985
							Stdev	0	18.7565	16.1158
							SEM	0	1.99945	1.71795
						Methazolamide	average	100	60.6449	46.4219
							Stdev	0	18.5797	19.812
							Sem	0	2.43964	2.60145

## Sheet: Fig.3b MTZ
Methazolamide		0 hr						24 hr						48 hr
	fish	neuron	area	mean	IntDen	Raw IntDen	%	neuron	area	mean	IntDen	Raw IntDen	%	neuron	area	mean	IntDen	Raw IntDen	%
	1.1	1	52.735	71.7	3781.11	419734	100	1	48.554	40.71	1976.65	223744	53.3061	1	39.514	45.605	1802.04	201345	47.9697
		2	56.563	57.853	3272.35	363257	100	2	38.35	39.556	1516.98	171712	47.2701	2	34.941	36.123	1262.17	141024	38.8221
	1.2	1	35.62	49.714	1770.85	200448	100	1	38.136	33.685	1284.62	143533	71.6061	1	48.267	15.674	756.521	83980	41.8962
		2	48.236	30.271	1460.16	165280	100	2	37.25	30.448	1134.19	126725	76.6729	2	68.184	13.154	896.908	99564	60.2396
	2.1	1	44.711	50.865	2274.25	257430	100	1	63.401	30.096	1908.09	211813	82.2798	1	40.257	41.24	1660.21	185498	72.0576
		2	36.857	39.83	1468.04	166172	100	2	52.339	27.772	1453.54	161355	97.1012	2	36.48	38.304	1397.35	156128	93.9557
		3	82.904	14.136	1171.91	130092	100	3	54.8	14.134	774.569	87676	67.3954	3	49.753	7.779	387.025	43243	33.2403
		4	53.422	35.065	1873.26	212040	100	4	62.545	28.737	1797.35	199520	94.0955	4	48.42	22.211	1075.45	120162	56.6695
		5	43.563	32.807	1429.15	161770	100	5	50.816	19.102	970.704	107756	66.6106	5	36.999	24.327	900.085	100568	62.1673
	2.2	1	48.438	40.935	1982.8	220107	100	1	35.549	35.44	1259.86	140766	63.9534	1	38.704	34.827	1347.95	152579	69.3204
		2	58.446	36.005	2104.37	233602	100	2	47.113	15.91	749.563	83750	35.8516	2	50.392	17.894	901.714	102068	43.6931
		3	60.942	69.136	4213.23	467703	100	3	39.12	55.343	2165.05	241905	51.7219	3	39.251	46.065	1808.14	204669	43.7605
		4	47.717	38.879	1855.22	205944	100	4	47.023	34.293	1612.56	180174	87.4869	4	49.04	27.633	1355.14	153393	74.4829
		5	50.177	35.976	1805.15	200386	100	5	41.072	42.184	1732.55	193581	96.6041	5	38.863	35.311	1372.27	155332	77.5164
		6	75.148	31.78	2388.18	265107	100	6	61.657	21.791	1343.54	150116	56.6247	6	67.963	16.942	1151.46	130338	49.1643
	3.1	1	68.671	67.72	4650.38	516230	100	1	52.223	38.894	2031.15	226944	43.9618	1	53.448	29.778	1591.58	180156	34.8984
	6.1	1	56.131	18.363	1030.74	114421	100	1	52.591	21.366	1123.69	127194	111.163	1	45.949	24.189	1111.46	124185	108.533
	(fish sick at 48hr)	2	65.103	45.418	2956.89	328239	100	2	41.76	53.878	2249.97	254682	77.5904	2	42.853	56.207	2408.63	269120	81.989
		3	53.059	18.977	1006.89	111773	100	3	39.79	32.878	1308.21	148081	132.484	3	35.836	30.36	1087.96	121560	108.756
		4	62.761	8.939	560.995	62275	100	4	40.241	12.922	519.978	58858	94.513	4	37.026	13.484	499.276	55785	89.5785
	7.1	1	91.39	73.489	6716.16	745548	100	1	66.126	39.259	2596.05	293856	39.4148	1	70.83	27.741	1964.88	219539	29.4467
	8.1	1	58.789	41.629	2447.28	271668	100	1	36.124	36.745	1327.39	150252	55.3072	1	37.053	41.23	1527.7	170693	62.8315
		2	53.654	51.892	2784.2	309069	100	2	40.153	45.457	1825.23	206604	66.8472	2	35.603	42.207	1502.69	167898	54.3238
		3	56.518	93.203	5267.69	584756	100	3	40.497	87.35	3537.41	400411	68.4749	3	37.089	96.181	3567.22	398572	68.1604
		4	47.267	74	3497.74	388277	100	4	38.978	32.515	1267.35	143455	36.9466	4	27.951	40.052	1119.48	125082	32.2146
		5	51.483	47.909	2466.5	273801	100	5	42.732	48.505	2072.71	234617	85.6889	5	30.582	60.1	1837.99	205362	75.0041
		6	63.932	70.698	4519.9	501745	100	6	44.269	38.487	1703.79	192858	38.4375	6	38.512	43.434	1672.74	186898	37.2496
		7	57.059	71.992	4107.77	455996	100	7	52.892	48.809	2581.59	292219	64.0837	7	44.303	68.873	3051.23	340919	74.7636
		8	58.482	28.663	1676.27	186080	100	8	35.002	26.001	910.071	103014	55.3601	8	37.93	22.859	867.041	96876	52.0615
		9	80.048	48.983	3921.03	435266	100	9	48.801	31.461	1535.36	173792	39.9278	9	44.849	26.484	1187.77	132711	30.4896
	9.1	1	40.493	56.495	2287.61	253943	100	1	32.069	48.799	1564.94	177141	69.7562	1	26.617	49.081	1306.4	145966	57.4798
		2	30.746	43.558	1339.22	148664	100	2	32.811	34.163	1120.91	126880	85.3468	2	26.913	34.536	929.459	103850	69.8555
		3	52.564	29.038	1526.37	169439	100	3	25.443	19.997	508.776	57590	33.9886	3	23.234	17.901	415.925	46472	27.427
	9.2	1	74.4	52.441	3901.58	433107	100	1	50.878	39.51	2010.15	227536	52.5357	1	38.986	37.965	1480.12	165376	38.1836
		2	64.148	37.001	2373.54	263482	100	2	57.768	28.618	1653.24	187136	71.0242	2	55.338	22.724	1257.52	140505	53.3262
		3	45.834	45.768	2097.74	232866	100	3	37.458	40.102	1502.14	170032	73.0171	3	34.27	32.522	1114.53	124528	53.4762
		4	51.51	34.227	1763.03	195710	100	4	42.237	39.864	1683.77	190592	97.3849	4	41.501	31.217	1295.56	144755	73.964
		5	53.609	49.533	2655.4	294771	100	5	42.564	38.791	1651.12	186896	63.4038	5	40.024	37.601	1504.94	168150	57.0443
		6	46.575	59.924	2790.98	315920	100	6	46.132	42.065	1940.52	215413	68.1859	6	42.405	16.017	679.198	75888	24.0213
	10.1	1	40.366	42.851	1729.74	192015	100	1	32.676	50.659	1655.36	184956	96.3237	1	46.513	5.145	239.299	27087	14.1067
		2	38.601	57.286	2211.29	245471	100	2	33.115	28.874	956.174	106835	43.5225	2	37.255	5.872	218.758	24762	10.0875
	11.1	1	44.835	64.651	2898.61	321769	100	1	41.275	42.701	1762.47	199500	62.001	1	24.63	35.102	864.571	96600	30.0215
		2	55.663	55.624	3096.2	343703	100	2	46.31	41.752	1933.55	218865	63.6785	2	42.853	29.153	1249.27	139583	40.6115
		3	36.997	52.996	1960.71	217655	100	3	28.738	48.611	1397	158131	72.6521	3	21.238	19.246	408.747	45670	20.9827
		4	38.817	39.743	1542.69	171251	100	4	30.735	25.089	771.105	87284	50.9685	4	30.358	2.715	82.43	9210	5.37807
		5	56.69	61.565	3490.11	387430	100	5	53.766	39.651	2131.9	241317	62.2866	5	47.721	29.678	1416.26	158241	40.8438
		6	47.933	61.678	2956.46	328191	100	6	48.377	34.477	1667.89	188794	57.5256	6	44.168	3.298	145.679	16277	4.95961
	12.1	1	50.906	55.58	2829.37	314083	100	1	44.375	31.955	1418.03	160512	51.105	1	34.86	33.078	1153.11	128839	41.0207
	12.2	1	39.06	61.597	2405.98	267083	100	1	35.854	46.315	1660.55	185536	69.4675	1	44.066	36.752	1619.53	183320	68.6378
		2	61.734	23.679	1461.8	162272	100	2	32.193	13.078	421.009	47040	28.9884	2	46.381	5.284	245.059	27739	17.0941
	13.1	1	57.599	67.713	3900.24	432958	100	1	30.311	36.308	1100.52	124572	28.7723	1	23.539	54.505	1282.96	143347	33.1088
		2	40.312	62.131	2504.63	278034	100	2	41.062	50.939	2091.68	236764	85.1565	2	32.927	55.286	1820.4	203397	73.1554
	13.2	1	52.248	53.129	2775.9	308147	100	1	41.548	28.77	1195.36	135307	43.9099	1	40.982	24.622	1009.04	112742	36.5871
	15.1	1	54.6	64.236	3507.28	389337	100	1	51.664	42.341	2187.49	247609	63.5976	1	40.329	43.579	1757.51	196369	50.4368
		2	58.834	80.964	4763.4	528776	100	2	39.543	47.849	1892.09	214172	40.5034	2	33.008	42.915	1416.52	158270	29.9314
	15.2	1	68.067	95.482	6499.17	743661	100	1	53.121	54.624	2901.72	328455	44.1673	1	42.629	58.444	2491.4	278368	37.4321
	16.1	1	59.095	61.51	3634.93	403507	100	1	34.083	40.518	1380.98	156318	38.7398	1	33.231	45.985	1528.16	170744	42.315
		2	48.537	59.778	2901.44	322083	100	2	32.016	32.116	1028.24	116390	36.1366	2	31.781	26.598	845.311	94448	29.3241
		3	48.573	37.837	1837.86	204017	100	3	39.004	25.298	986.728	111691	54.7459	3	34.225	31.686	1084.46	121169	59.3916
	16.2	1	67.238	83.795	5634.27	625449	100	1	60.419	46.493	2809.03	317964	50.8377	1	57.468	45.092	2591.35	289536	46.2925
		2	53.969	82.407	4447.42	493700	100	2	52.07	45.232	2355.24	266597	53.9998	2	40.696	46.856	1906.85	213056	43.155
						average	100					average	60.6449					average	46.4219
						Stdev	0					Stdev	18.5797					Stdev	19.812
						Sem	0					Sem	2.43964					Sem	2.60145
									0 hr	24 hr	48 hr
							Control	average	100	64.0113	58.0747
								Stdev	0	20.5159	20.0797
								SEM	0	2.29375	2.24498
							ca4 CRISPR	average	100	60.1101	48.0985
								Stdev	0	18.7565	16.1158
								SEM	0	1.99945	1.71795
							Methazolamide	average	100	60.6449	46.4219
								Stdev	0	18.5797	19.812
								Sem	0	2.43964	2.60145

## Sheet: Fig.3b ca4
ca4 CRISPR		0 hr						24 hr						48 hr
	fish	neuron	area	mean	IntDen	Raw IntDen	%	neuron	area	mean	IntDen	Raw IntDen	%	neuron	area	mean	IntDen	Raw IntDen	%
	1.1	1	38.718	56.454	2185.79	244222	100	1	36.91	41.954	1548.52	173019	70.845	1	33.885	40.856	1384.39	154680	63.3358
		2	48.885	55.107	2693.9	300994	100	2	41	26.478	1085.58	121294	40.2978	2	38.127	31.492	1200.71	134157	44.5713
	2.1	1	61.254	38.223	2341.3	261598	100	1	43.642	28.48	1242.94	140693	53.7821	1	42.933	29.252	1255.87	140320	53.6396
		2	62.57	54.046	3381.64	377837	100	2	53.068	20.294	1076.97	121906	32.2642	2	51.507	21.552	1110.09	124032	32.8269
		3	59.052	67.304	3974.46	444073	100	3	39.287	51.418	2020.05	228656	51.4906	3	36.516	52.086	1901.98	212512	47.8552
		4	84.238	66.081	5566.51	621956	100	4	75.561	29.784	2250.48	254739	40.9577	4	76.576	27.867	2133.97	238432	38.3358
	3.1	1	66.114	55.621	3677.3	410871	100	1	57.424	37.218	2137.23	241920	58.8798	1	57.611	13.542	780.172	87170	21.2159
		2	70.114	64.188	4500.47	502845	100	2	45.391	55.237	2507.28	283808	56.4405	2	37.644	34.533	1299.93	145244	28.8844
	3.2	1	81.347	61.205	4978.78	556288	100	1	71.002	19.566	1389.2	157248	28.2674	1	50.433	31.084	1567.68	175160	31.4873
	4.1	1	54.676	39.951	2184.37	244063	100	1	48.21	34.675	1671.66	189221	77.5296	1	41.465	40.813	1692.34	189088	77.4751
		2	60.225	36.479	2196.96	245470	100	2	47.573	31.291	1488.63	168503	68.645	2	42.199	34.688	1463.79	163552	66.6281
		3	52.528	55.562	2918.56	326096	100	3	48.554	37.589	1825.08	206587	63.3516	3	44.866	43.433	1948.67	217728	66.7681
		4	46.773	52.432	2452.4	274011	100	4	43.96	37.181	1634.49	185014	67.5206	4	46.424	36.645	1701.22	190080	69.3695
	4.2	1	63.679	38.297	2438.71	272481	100	1	40.568	28.394	1151.9	130387	47.8518	1	38.199	24.247	926.219	103488	37.9799
		2	44.15	55.743	2461.09	274982	100	2	40.294	36.676	1477.81	167278	60.8323	2	32.435	38.764	1257.3	140480	51.087
	5.1	1	63.796	42.128	2687.58	300288	100	1	50.948	18.321	933.403	105655	35.1846	1	53.96	15.122	815.981	91171	30.3612
		2	51.445	77.505	3987.23	445500	100	2	51.037	35.454	1809.45	204818	45.9749	2	44.893	29.886	1341.66	149906	33.6489
		3	61.254	66.774	4090.19	457004	100	3	45.674	39.949	1824.65	206538	45.1939	3	43.47	29.541	1284.15	143480	31.3958
		4	60.932	99.371	6054.82	676515	100	4	49.208	73.87	3635	411458	60.8202	4	54.183	55.313	2997.02	334862	49.4981
		5	87.925	79.975	7031.81	785676	100	5	53.342	43.931	2343.39	265256	33.7615	5	50.245	33.804	1698.52	189778	24.1547
	6.1	1	74.473	86.061	6409.26	716117	100	1	74.448	49.917	3716.24	420654	58.741	1	61.263	42.736	2618.13	292528	40.8492
		2	77.928	68.509	5338.74	596507	100	2	51.01	39.674	2023.79	229079	38.4034	2	59.679	34.159	2038.55	227771	38.1841
		3	52.563	52.932	2782.27	310868	100	3	46.39	31.824	1476.32	167110	53.7559	3	36.552	26.819	980.286	109529	35.2333
		4	83.486	22.822	1905.27	212879	100	4	63.988	25.105	1606.38	181832	85.4157	4	58.998	19.493	1150.06	128498	60.362
		5	71.269	50.043	3566.54	398496	100	5	48.307	60.693	2931.9	340996	85.5707	5	48.831	61.362	2996.4	334793	84.0141
	7.1	1	70.338	56.962	4006.59	447663	100	1	61.152	44.565	2725.25	308480	68.909	1	51.248	54.879	2812.45	314240	70.1957
		2	52.035	37.278	1939.76	216733	100	2	41.999	22.754	955.63	108171	49.9098	2	41.653	15.85	660.2	86848	40.0714
	8.1	1	57.583	52.026	2995.8	339104	100	1	45.994	53.551	2463.04	275200	81.155	1	51.588	36.927	1905	212849	62.7681
		2	62.583	40.512	2535.35	286985	100	2	50.031	48.452	2424.09	270848	94.3771	2	50.487	31.202	1575.3	148831	51.8602
	8.2	1	68.154	50.195	3420.98	382232	100	1	56.134	48.554	2725.51	308509	80.7125	1	46.925	44.842	2104.18	235104	61.5082
		2	59.616	15.268	910.216	101700	100	2	40.992	14.753	604.744	68453	67.3088	2	34.905	9.239	322.487	36032	35.4297
	8.3	1	48.393	83.532	4042.34	451658	100	1	50.86	42.853	2179.51	246706	54.6223	1	46.003	56.4	2594.57	289896	64.1848
		2	46.057	54.217	2497.05	279000	100	2	45.709	31.849	1455.79	164786	59.0631	2	35.684	37.619	1342.37	149985	53.7581
		3	50.532	69.51	3512.46	392453	100	3	40.824	43.763	1786.59	202230	51.5297	3	37.563	47.5	1784.26	199358	50.7979
		4	63.831	24.026	1533.62	171354	100	4	54.57	15.255	832.469	94230	54.9914	4	50.836	15.266	776.055	86710	50.6028
		5	92.785	32.659	3030.24	338574	100	5	62.99	23.489	1479.55	167475	49.4648	5	63.465	24.18	1534.56	171459	50.6415
		6	59.697	60.902	3635.63	406215	100	6	52.653	44.541	2345.23	265464	65.3506	6	42.414	57.511	2439.26	272543	67.0933
	8.4	1	34.986	60.766	2125.95	237536	100	1	56.036	36.388	2039.04	227825	95.9118	1	40.886	47.213	1930.36	218504	91.9877
		2	39.675	46.242	1834.68	204992	100	2	44.057	39.615	1745.34	197561	96.375	2	54.192	25.6	1387.31	155006	75.6156
		3	70.463	30.532	2151.39	240378	100	3	47.132	38.042	1792.98	202954	84.4312	3	31.495	30.272	953.427	106528	44.3169
		8	48.757	68.784	3353.74	379621	100	8	42.611	77.886	3318.81	370816	97.6806	8	64.44	38.362	2472.08	276210	72.7594
	9.1	1	54.255	52.902	2870.22	320694	100	1	44.879	37.276	1672.92	189364	59.0482	1	50.21	31.133	1563.17	174656	54.4619
		2	DRASTIC CHANGE OF SHAPE					2						2
	9.2	1	53.933	61.748	3330.26	372096	100	1	45.948	46.649	2143.45	242624	65.2047	1	45.52	30.816	1402.72	156728	42.1203
	9.3	1	44.23	75.844	3354.57	376033	100	1	39.596	66.976	2651.99	300188	79.8302	1	36.427	61.863	2253.47	251784	66.958
		2	52.268	35.944	1878.71	210596	100	2	45.082	35.217	1587.64	179710	85.334	2	35.836	33.163	1188.43	132785	63.052
		3	54.177	56.125	3040.68	340847	100	3	43.077	28.852	1242.86	140683	41.2745	3	45.242	24.669	1116.08	124702	36.5859
		4	85.186	71.225	6067.38	680127	100	4	65.101	31.819	2071.44	234473	34.4749	4	51.069	30.381	1551.51	173353	25.4883
		5	44.739	85.146	3809.32	427009	100	5	41.955	53.838	2258.78	255679	59.8767	5	34.878	49.378	1722.22	192427	45.0639
	10.1	1	68.754	49.136	3378.29	378692	100	1	45.86	22.137	1015.2	114914	30.345	1	36.731	23.805	874.38	97696	25.7983
		2	66.622	48.478	3229.7	362036	100	2	46.911	34.114	1600.31	181144	50.0348	2	46.361	25.754	1194	133408	36.8494
		3	43.57	67.133	2924.96	327876	100	3	36.76	40.908	1503.8	170220	51.916	3	30.385	40.624	1234.39	137920	42.0647
		4	51.385	44.351	2278.96	255462	100	4	39.322	40.12	1577.58	178572	69.9016	4	34.386	48.575	1670.29	186624	73.0535
	11.1	1	80.03	24.88	1991.15	223199	100	1	76.815	14.062	1080.2	122272	54.7816	1	67.993	9.999	679.888	75965	34.0347
		2	50.555	49.932	2524.33	282967	100	2	39.755	52.494	2086.91	236224	83.4811	2	37.527	40.386	1515.6	169340	59.8444
	11.2	1	68.896	74.285	5117.97	573703	100	1	54.174	47.034	2548.06	284699	49.6248	1	57.486	30.214	1736.89	196605	34.2695
		2	40.787	34.97	1426.32	159884	100	2	33.142	21.12	699.962	78208	48.9155	2	41.805	16.08	672.23	76092	47.592
		3	45.194	38.766	1751.97	196389	100	3	44.213	11.772	520.461	58152	29.6106	3	44.022	8.594	378.317	42823	21.8052
	11.3	1	58.548	59.454	3480.9	390194	100	1	41.504	39.296	1630.93	184611	47.3126	1	33.384	30.91	1031.89	115295	29.5481
		2	63.473	72.727	4616.15	517451	100	2	44.755	42.656	1909.07	216094	41.7612	2	42.772	27.05	1157	129274	24.9828
	12.1	1	61.349	60.147	3690	413633	100	1	49.27	38.063	1875.35	209536	50.6575	1	50.188	30.295	1520.46	172106	41.6084
		2	74.097	44.423	3291.61	368976	100	2	48.903	19.209	939.375	104958	28.4458	2	55.092	12.436	685.129	77552	21.0182
		3	53.998	63.152	3410.13	382261	100	3	45.368	43.429	1970.26	220140	57.5889	3	47.202	28.324	1336.98	151337	39.59
	12.2	1	72.563	66.695	4839.57	542495	100	1	54.941	52.234	2869.83	324846	59.88	1	44.124	64.016	2824.61	315598	58.1753
		2	95.517	52.154	4981.58	558414	100	2	62.442	42.369	2645.61	299465	53.6278	2	58.121	34.936	2030.53	226874	40.6283
	13.1	1	48.717	30.593	1490.39	167067	100	1	36.098	25.618	924.736	104674	62.6539	1	34.601	10.736	371.479	41506	24.8439
		2	42.187	57.84	2440.1	273525	100	2	39.905	45.371	1810.53	204940	74.9255	2	34.422	55.222	1900.85	212385	77.6474	shrank
		3	55.765	31.082	1733.3	194295	100	3	37.794	28.62	1081.65	122436	63.0155	3	35.361	13.503	477.501	53352	27.4593
		4	41.937	56.994	2390.2	267931	100	4	39.322	45.898	1804.79	204290	76.2472	4	32.56	18.516	602.891	67362	25.1415
	13.2	1	67.425	37.416	2522.77	282792	100	1	57.654	33.214	1914.93	216757	76.6489	1	50.254	34.069	1712.1	191296	67.6455
		2	abnormal at 0hr					2						2
	13.3	1	59.146	73.559	4350.68	487693	100	1	34.861	54.543	1901.41	215227	44.1317	1	35.898	54.797	1967.13	219791	45.0675
	13.4	1	73.964	82.298	6087.06	682333	100	1	57.256	43.958	2516.89	284895	41.7531	1	49.171	47.608	2340.97	261561	38.3333
	14.1	1	67.54	55.833	3770.95	422708	100	1	49.764	41.724	2076.35	235029	55.6008	1	50.657	50.212	2543.6	284201	67.2334
		2	45.515	67.192	3058.21	342812	100	2	37.485	47.487	1780.03	201488	58.7751	2	35.943	43.413	1560.41	174347	50.8579
		3	56.193	66.723	3749.38	420289	100	3	34.852	47.68	1661.75	188099	44.7547	3	37.268	49.739	1853.66	207113	49.2787
	14.2	1	82.51	30.523	2518.45	282308	100	1	56.735	23.759	1347.96	152580	54.0474	1	47.041	26.317	1237.98	138322	48.9968
		2	65.426	24.722	1617.47	181312	100	2	43.633	14.519	633.5	71708	39.5495	2	34.314	15.497	531.756	59414	32.7689
		3	80.404	62.788	5048.47	565912	100	3	51.69	32.746	1692.66	191598	33.8565	3	52.259	35.631	1862.04	208049	36.7635
		4	50.956	20.106	1024.55	114848	100	4	36.91	24.61	908.366	102821	89.5279	4	21.731	20.204	439.043	49055	42.713
		5	67.353	38.037	2561.88	287176	100	5	47.644	32.152	1531.84	173394	60.379	5	46.102	30.525	1407.26	157236	54.7525
		6	62.42	45.418	2835.01	317792	100	6	53.369	33.183	1770.93	200457	63.0781	6	43.658	28.108	1227.14	137110	43.1446
	15.1	1	88.478	39.719	3514.26	393933	100	1	74.315	15.539	1154.8	130716	33.1823	1	69.962	18.005	1259.66	140744	35.7279
	15.2	1	44.428	36.161	1606.6	181856	100	1	45.538	27.311	1243.69	138960	76.4121	1	50.312	16.702	840.317	93282	51.2944
		2	51.708	35.712	1846.61	209024	100	2	48.017	26.453	1270.2	141922	67.8975	2	54.455	21.514	1171.56	130053	62.2192
		3	54.129	41.793	2262.18	256064	100	3	45.081	36.939	1665.24	186060	72.6615	3	62.716	17.675	1108.51	123053	48.0556
	16.1	1	55.077	27.652	1523.02	169067	100	1	46.248	35.665	1649.43	186704	110.432	1	47.095	18.907	890.419	99488	58.8453
		2	61.311	30.286	1856.84	206124	100	2	43.457	41.431	1800.47	203801	98.873	2	40.024	29.252	1170.81	130816	63.4647
		3	57.545	58.639	3374.41	374587	100	3	46.469	37.752	1754.29	198574	53.0114	3	53.942	32.743	1766.23	197344	52.6831
		4	50.231	33.3	1672.66	185679	100	4	43.969	34.241	1505.53	170416	91.7799	4	38.691	25.938	1003.55	112128	60.3881
						average	100					average	60.1101					average	48.0985
						Stdev	0					Stdev	18.7565					Stdev	16.1158
						SEM	0					SEM	1.99945					SEM	1.71795
								0 hr	24 hr	48 hr
						Control	average	100	64.0113	58.0747
							Stdev	0	20.5159	20.0797
							SEM	0	2.29375	2.24498
						ca4 CRISPR	average	100	60.1101	48.0985
							Stdev	0	18.7565	16.1158
							SEM	0	1.99945	1.71795
						Methazolamide	average	100	60.6449	46.4219
							Stdev	0	18.5797	19.812
							Sem	0	2.43964	2.60145

## Sheet: Fig.3c DMSO
		0 hr				24hr					48hr
Fish	neuron	area	mean	IntDen	%	neuron	area	mean	IntDen	%	neuron	area	mean	IntDen	%
1.1	1	77.185	1828.84	141159	100	1	61.075	957.21	58461.6	41.4154	7	38.539	877.891	33833	23.968
	2	59.759	4352.66	260111	100	2	49.377	2838.17	140140	53.8771	8	40.597	1396.26	56684	21.7923
	3	63.661	2522.18	160565	100	3	74.366	630.545	46891.1	29.2039	9	45.242	301.389	13635.4	8.49219
1.2	1	97.922	1306.29	127914	100	1	58.282	601.572	35060.8	27.4096	9	42.88	485.911	20835.9	16.2889
	2	58.614	1244.3	72933.2	100	2	49.091	311.074	15270.9	20.9383	10	29.75	298.676	8885.61	12.1832
	3	56.501	3528.21	199348	100	3	50.908	882.053	44903.6	22.5253	11	37.518	446.603	16755.7	8.40525
	4	53.297	2717.42	144830	100	4	67.17	679.355	45632.3	31.5074	12	40.526	264.064	10701.5	7.38896
1.3	1	109.494	1500.47	164293	100	1	90.932	375.118	34110.2	20.7619	11	83.629	234.127	19579.8	11.9176
	2	58.766	2471.63	145248	100	2	35.585	517.907	18429.7	12.6885	12	40.23	378.412	15223.5	10.4811
	3	116.484	1299.91	151419	100	3	83.996	324.978	27296.9	18.0274	13	91.433	130.509	11932.8	7.88067
	4	118.901	1499.41	178282	100	4	104.268	374.853	39085.2	21.9233	14	98.226	238.535	23430.3	13.1423
	5	114.417	1398.13	159970	100	5	100.759	349.533	35218.6	22.0157	15	88.498	282.913	25037.2	15.6512
2.1	1	71.215	1206.5	85920.6	100	1	40.991	301.624	12363.9	14.3899	couldn't find them
	2	121.129	1450.83	175738	100	2	85.535	562.708	48131.2	27.3881
	3	50.585	1106.16	55955.3	100	3	42.638	276.541	11791.2	21.0725
	4	44.562	1612.34	71848.9	100	4	49.69	403.084	20029.2	27.8769
	5	62.176	1500.48	93293.6	100	5	40.893	675.119	27607.6	29.5922
	6	44.133	881.736	38913.7	100	6	24.335	520.434	12664.8	32.5458
	7	42.101	1372.72	57792.9	100	7	44.356	343.18	15222.1	26.339
	8	51.212	1360	69648.3	100	8	43.103	940	40516.8	58.1734
2.2	1	55.418	1648.37	91349.5	100	1	49.556	412.093	20421.7	22.3556	15	51.767	278.672	14426	15.7921
	2	61.424	847.24	52040.9	100	2	47.319	411.81	19486.4	37.4445	16	49.861	135.247	6743.55	12.9582
	3	33.24	1178.86	39185.3	100	3	44.061	294.715	12985.4	33.1385	17	33.795	105.805	3575.68	9.12505
	4	47.677	811.988	38713.2	100	4	70.472	202.997	14305.6	36.9528	18	34.046	159.642	5435.17	14.0396
	5	90.341	944.188	85298.9	100	5	93.814	236.047	22144.5	25.9611	19	54.586	195.107	10650.1	12.4856
	6	31.083	917.48	28518	100	6	33.861	229.37	7766.7	27.2343	20	33.837	158.359	5358.39	18.7895
	7	40.902	885.968	36237.9	100	7	51.355	221.492	11374.7	31.3891	21	53.262	89.834	4784.74	13.2037
2.3	1	58.811	1775.01	104390	100	1	52.268	443.753	23194.1	22.2186	17	58.13	131.948	7670.14	7.34756
	2	50.004	2444.34	122227	100	2	42.244	1611.09	68058.7	55.6823	18	46.012	336.962	15504.3	12.6849
	3	42.933	2180.73	93625.4	100	3	41.895	545.183	22840.4	24.3956	19	32.139	441.949	14203.8	15.1709
	4	43.9	3299.07	144829	100	4	46.486	824.767	38340.1	26.4727	20	34.404	558.044	19198.9	13.2563
	5	53.378	2348.7	125369	100	5	37.518	887.176	33285.1	26.5497	21	33.652	452.596	15230.8	12.1487
	6	44.956	2239.77	100691	100	6	37.885	559.943	21213.4	21.0678	22	35.8	447.32	16014.1	15.9041
	7	49.744	1997.01	99339.4	100	7	37.859	499.253	18901.2	19.0269	23	37.644	153.019	5760.25	5.79855
	8	56.689	1365.62	77415.4	100	8	39.004	741.404	28917.7	37.354	24	46.245	190.292	8800.05	11.3673
3.1	1	71.466	3410.12	243707	100	1	51.785	552.529	28612.7	11.7406	13	44.428	511.91	22743.1	9.33215
	2	62.614	2379.18	148970	100	2	32.533	1194.8	38870.3	26.0927	14	25.669	508.759	13059.3	8.76642
	3	58.793	3525.08	207250	100	3	48.787	881.271	42994.6	20.7452	15	51.713	566.563	29298.7	14.1369
	4	43.39	3750.97	162755	100	4	45.502	937.743	42669.2	26.2169	16	39.326	294.502	11581.6	7.11598
	5	50.29	2777.08	139659	100	5	40.266	694.27	27955.5	20.0169	17	34.484	561.765	19371.9	13.8708
	6	51.445	2388.92	122898	100	6	38.002	997.23	37896.7	30.8359	18	40.785	511.775	20872.7	16.9838
3.2	1	79.852	1491.08	119066	100	1	72.101	372.771	26877.2	22.5733	13	40.4	152.627	6166.13	5.17875
	2	47.829	2841.37	135900	100	2	46.11	710.342	32753.9	24.1015	14	37.984	372.743	14158.3	10.4182
	3	58.408	1166.12	68111	100	3	40.794	591.531	24130.9	35.4288	15	34.377	232.731	8000.59	11.7464
	4	53.172	2477.58	131738	100	4	49.413	619.395	30606.2	23.2326	16	43.246	303.543	13127	9.9645
	5	71.287	1641.3	117003	100	5	55.553	810.324	45015.9	38.4741	17	48.59	246.027	11954.5	10.2172
	6	59.177	1635.73	96797.5	100	6	58.918	408.932	24093.5	24.8906	18	40.955	292.587	11982.9	12.3794
3.3	1	52.277	3396.57	177563	100	1	46.46	849.143	39451.2	22.2182	13	49.458	324.111	16029.9	9.02774
	2	66.839	1022.41	68337	100	2	53.324	255.603	13629.8	19.9449	14	55.15	130.607	7202.98	10.5404
	3	56.367	2111.03	118992	100	3	38.95	527.757	20556.1	17.2752	15	42.924	180.033	7727.74	6.49432
	4	57.244	1954.87	111905	100	4	59.294	288.718	17119.2	15.2981	16	42.253	228.731	9664.57	8.63643
	5	62.596	1796.52	112455	100	5	56.224	249.131	14007.1	12.4558	17	47.981	206.976	9930.92	8.831
	6	48.688	1773.64	86355.2	100	6	54.362	443.411	24104.7	27.9134	18	44.678	237.724	10621	12.2992
4.1	1	59.115	2930.84	173257	100	1	42.584	732.711	31201.8	18.009	15	48.267	319.051	15399.6	8.88833
	2	54.631	2711.69	148142	100	2	54.452	477.922	26023.8	17.5668	16	48.267	319.051	15399.6	10.3952
	3	44.41	3234.04	143624	100	3	52.34	808.509	42317.4	29.4641	17	47.65	418.062	19920.7	13.87
	4	49.359	3119.56	153978	100	4	43.238	779.89	33720.9	21.8998	18	46.612	402.642	18767.9	12.1887
	5	47.999	3603.92	172985	100	5	48.804	900.981	43971.5	25.4193	19	36.99	559.361	20690.8	11.961
	6	59.58	2258.95	134588	100	6	63.93	564.738	36103.7	26.8253	20	50.764	352.045	17871.2	13.2784
	7	161.619	1742.69	281651	100	7	109.092	435.672	47528.3	16.8749	21	91.952	338.489	31124.7	11.0508
4.2	1	70.454	3224.57	227184	100	1	50.12	1306.14	65463.8	28.8154	9	46.191	599.016	27669.1	12.1792
	2	54.085	1759.81	95179.2	100	2	59.356	439.952	26113.8	27.4364	10	71.081	192.078	13653.1	14.3446
	3	64.118	1717.58	110128	100	3	45.815	829.396	37998.8	34.5042	11	43.488	358	15568.7	14.1369
	4	69.989	2206.53	154433	100	4	56.734	551.633	31296.3	20.2653	12	57.683	361.781	20868.6	13.5131
5.1	1	71.52	2218.37	158658	100	1	41.448	854.593	35421.2	22.3255	23	36.373	504.134	18336.9	11.5575
	2	43.434	1118.46	48579	100	2	40.848	279.614	11421.7	23.5115	24	33.494	164.046	5494.56	11.3106
	3	30.188	1856.78	56052.5	100	3	23.556	964.195	22712.6	40.5202	25	27.647	137.268	3795.05	6.77053
	4	43.13	1100.27	47454.7	100	4	43.694	275.068	12018.8	25.3269	26	33.759	164.878	5566.12	11.7293
	5	48.402	1804.06	87319.9	100	5	41.054	451.014	18515.9	21.2047	27	35.657	209.558	7472.21	8.55728
	6	38.61	2015.08	77802.4	100	6	38.736	503.771	19514.1	25.0816	28	43.041	162.832	7008.45	9.00802
	7	60.287	2387.4	143929	100	7	39.792	896.851	35687.5	24.7951	29	42.933	342.414	14700.9	10.2139
	8	41.51	1343.49	55768.2	100	8	41.412	335.872	13909.1	24.941	30	36.158	171.842	6213.46	11.1416
	9	54.139	1299.82	70371.2	100	9	43.631	324.956	14178.2	20.1477	31	33.697	286.683	9660.36	13.7277
	10	56.322	2047	115291	100	10	52.456	511.749	26844.3	23.284	32	48.035	215.003	10327.7	8.95792
	11	50.272	2948.92	148248	100	11	57.924	737.231	42703.4	28.8053	33	43.596	522.702	22787.7	15.3713
5.2	1	60.422	1320.47	79785.6	100	1	31.844	730.118	23249.9	29.1405	9	46.737	314.24	14686.6	18.4076
	2	55.92	1375.12	76896.7	100	2	41.913	443.78	18600.2	24.1885	10	41.322	113.013	4669.92	6.07298
	3	51.275	1376.08	70558.5	100	3	39.944	344.02	13741.5	19.4754	11	46.182	186.543	8614.93	12.2096
	4	52.51	1579.95	82963.3	100	4	46.289	394.988	18283.6	22.0382	12	42.539	310.541	13210.1	15.9228
6.1	1	60.726	1977.96	120113	100	1	34.69	694.489	24091.8	20.0576	9	31.227	438.143	13681.9	11.3908
	2	47.158	1346.1	63479.2	100	2	28.425	936.524	26620.7	41.9361	10	30.902	706.95	21846.2	34.4147
	3	41.832	1116.92	46722.8	100	3	49.664	179.229	8901.23	19.0511	11	37.626	190.086	7152.18	15.3077
	4	53.1	1545.96	82090.5	100	4	33.124	386.49	12802.1	15.5951	12	38.333	345.888	13258.9	16.1516
7.1	1	60.627	2796.12	169521	100	1	44.15	699.031	30862.2	18.2056	11	44.061	175.125	7716.18	4.55177
	2	69.345	2701.96	187367	100	2	53.02	475.49	25210.5	13.4551	12	50.872	201.365	10243.8	5.46725
	3	66.436	2558.5	169976	100	3	49.494	639.624	31657.6	18.6247	13	51.561	538.906	27786.5	16.3473
	4	57.808	2526.48	146051	100	4	51.445	631.621	32493.7	22.2482	14	51.328	462.619	23745.3	16.2582
	5	63.098	2117.9	133635	100	5	54.067	529.475	28627.1	21.4218	15	45.108	495.048	22330.6	16.7101
7.2	1	59.786	1654.59	98921.4	100	1	46.639	413.648	19292.1	19.5025	17	62.48	124.08	7752.52	7.83705
	2	62.068	1351.96	83913.7	100	2	48.393	337.991	16356.4	19.4919	18	64.055	100.774	6455.08	7.69252
	3	62.749	1362.95	85523.6	100	3	55.383	340.737	18871	22.0653	19	48.616	336.524	16360.5	19.1297
	4	54.148	1462.38	79185	100	4	61.934	365.595	22642.8	28.5948	20	44.034	284.033	12507.1	15.7948
	5	89.312	1640.46	146513	100	5	52.662	410.116	21597.5	14.741	21	57.754	442.213	25539.6	17.4316
	6	70.75	1306.88	92461.5	100	6	59.464	326.719	19428	21.012	22	55.132	251.091	13843.1	14.9718
	7	55.714	1327.28	73947.9	100	7	46.889	231.819	10869.8	14.6992	23	42.745	140.369	6000.07	8.11392
	8	58.918	2294.58	135192	100	8	54.47	573.644	31246.4	23.1126	24	49.852	493.415	24597.7	18.1947
8.1	1	52.519	969.296	50906.5	100	1	42.199	242.324	10225.8	20.0875	15	33.446	140.482	4698.56	9.22979
	2	43.712	1812.95	79247.6	100	2	32.104	253.237	8129.92	10.2589	16	30.099	214.951	6469.81	8.16405
	3	46.755	944.848	44176.4	100	3	37.241	236.212	8796.77	19.9128	17	34.628	196.097	6790.45	15.3712
	4	100.571	2148.02	216028	100	4	52.93	537.004	28423.6	13.1574	18	38.02	387.533	14734	6.82041
	5	52.608	2028.01	106690	100	5	43.962	507.003	22288.9	20.8913	19	30.716	279.347	8580.42	8.04241
	6	46.155	879.376	40587.6	100	6	52.787	219.844	11604.9	28.5922	20	47.874	141.002	6750.33	16.6315
	7	53.172	2164.98	115116	100	7	41.456	941.244	39020.2	33.8964	21	57.638	825.565	47583.9	41.3356
9.1	1	53.19	2648.15	140855	100	1	40.481	962.038	38944.3	27.6484	9	40.776	494.68	20171.1	14.3204
	2	45.224	3433.88	155294	100	2	37.805	858.469	32454.4	20.8987	10	44.15	580.028	25608.2	16.4902
	3	54.04	2640.62	142699	100	3	33.249	960.156	31924.2	22.3717	11	46.003	408.809	18806.4	13.1791
	4	62.238	2064.42	128485	100	4	48.071	916.105	44038.1	34.2748	12	47.82	368.033	17599.3	13.6975
10.1	1	48.366	1889.33	91379.2	100	1	48.93	472.332	23111.2	25.2915	11	55.508	275.679	15302.4	16.746
	2	85.07	1042.13	88653.8	100	2	65.595	191.532	12563.5	14.1715	12	69.586	87.131	6063.1	6.83907
	3	71.886	1523.09	109489	100	3	65.577	380.772	24969.9	22.8059	13	51.337	277.238	14232.6	12.9991
	4	41.009	1216.22	49875.8	100	4	46.495	304.054	14137	28.3444	14	49.834	134.195	6687.47	13.4083
	5	54.318	1325.19	71981.8	100	5	55.768	331.298	18475.8	25.6674	15	55.785	160.857	8973.41	12.4662
10.2	1	86.207	1320.42	113829	100	1	74.545	330.104	24607.6	21.618	13	69.595	203.601	14169.6	12.4481
	2	123.009	718.92	88433.6	100	2	104.151	179.73	18719.1	21.1674	14	112.886	109.116	12317.7	13.9287
	3	73.202	1156	84621.5	100	3	78.438	889	69731.4	82.4038	15	78.796	704.489	55510.9	65.5991
	4	144.82	712.04	103118	100	4	118.471	178.01	21089	20.4514	16	127.672	103.652	13233.5	12.8334
	5	66.49	1670.53	111074	100	5	56.484	1417.63	80073.6	72.0905	17	46.119	880.008	40585.1	36.5389
	6	124.208	1425.91	177110	100	6	104.581	356.478	37280.8	21.0496	18	101.484	92.793	9417	5.31705
					100					25.6704					13.2595
					0					10.6264					7.52075
					0					0.978238					0.717076
							0hr	24hr	48hr
					DMSO	average	100	25.6704	13.2595
						STDEV	0	10.6264	7.52075
						SEM	0	0.978238	0.717076
					MG132	average	100	34.4335	22.4409
						STDEV	0	8.99922	7.20913
						SEM	0	0.707046	0.566403
					Meth	average	100	20.6586	9.17439
						STDEV	0	10.6254	5.71864
						SEM	0	1.40737	0.757452
					Meth+MG	average	100	22.4141	12.3361
						STDEV	0	8.52439	6.08356
						SEM	0	0.831895	0.608356

## Sheet: Fig.3c MG132
		0 hr				24hr					48hr
Fish	neuron	area	mean	IntDen	%	neuron	area	mean	IntDen	%	neuron	area	mean	IntDen	%
1.1	1	55.481	5578.31	309490	100	1	43.515	2924.52	127260	41.1193	1	33.187	1565.78	51963.6	16.7901
	2	55.052	1137.49	62621.3	100	2	49.028	392.435	19240.3	30.7249	2	50.493	268.623	13563.6	21.6597
	3	49.708	1161.1	57715.9	100	3	50.702	400.579	20310.2	35.1899	3	37.518	301.565	11314.1	19.6031
	4	63.572	1286.48	81784.2	100	4	64.583	443.836	28664.3	35.0487	4	37.876	243.176	9210.53	11.262
	5	121.201	971.09	117697	100	5	110.452	335.026	37004.3	31.4403	5	45.591	599.859	27348.2	23.2361
2.1	1	60.341	2107.46	127166	100	1	43.434	927.072	40266.4	31.6645	NO IMAGE
	2	68.79	2107.38	144966	100	2	50.308	827.045	41607	28.7011
	3	57.558	1132.51	65184.9	100	3	45.341	790.715	35851.8	55.0002
2.2	1	74.903	2782.19	208395	100	1	50.031	1259.86	63031.9	30.2464	1	53.7	784.773	42142.3	20.2224
	2	54.174	546.064	29582.5	100	2	75.654	188.392	14252.6	48.1793	2	36.659	251.289	9212	31.1401
	3	65.809	1576.07	103720	100	3	41.492	943.745	39157.9	37.7535	3	48.894	285.265	13947.7	13.4475
2.3	1	56.6	1403	79409.8	100	1	52.519	484.035	25421	32.0125	1	43.712	537.527	23496.4	29.5888
	2	50.693	1025.83	52002.3	100	2	47.507	353.911	16813.2	32.3317	2	50.451	379.776	19160.1	36.8446
	3	57.182	512.159	29286.3	100	3	41.43	276.695	11463.5	39.1428	3	61.2	209.558	12824.9	43.7916
	4	45.6	1580.51	72071.1	100	4	53.924	545.275	29403.4	40.7978	4	55.222	283.851	15674.8	21.7491
3.1	1	76.719	1878.69	144131	100	1	54.452	848.147	46183.3	32.0426	1	59.273	498.997	29577	20.521
	2	86.618	1379.7	119507	100	2	63.697	475.998	30319.6	25.3706	2	37.366	420.843	15725.2	13.1584
	3	58.041	2164.38	125623	100	3	40.955	946.711	38772.5	30.8643	3	45.296	575.93	26087.3	20.7664
	4	54.595	2326.67	127025	100	4	38.575	1102.7	42536.7	33.487	4	47.48	578.3	27457.7	21.616
	5	47.892	1451.56	69518.2	100	5	43.81	500.789	21939.6	31.5594	5	41.251	461.345	19030.9	27.3755
	6	75.842	1396.92	105945	100	6	50.979	781.938	39862.4	37.6255	6	41.779	365.861	15285.3	14.4275
	7	56.063	2790.82	156462	100	7	33.267	1462.83	48664	31.1029	7	46.352	595.625	27608.4	17.6455
	8	53.145	2440.65	129708	100	8	43.515	842.024	36640.7	28.2485	8	53.736	560.346	30110.8	23.2142
	9	83.62	2019.82	168897	100	9	38.825	1596.84	61997.2	36.7071	9	80.622	307.016	24752.2	14.6552
	10	58.041	1577.08	91535.2	100	10	43.524	944.092	41090.7	44.8906	GONE
	11	62.757	3295.08	206789	100	11	48.205	1136.8	54799.5	26.5002	GONE
4.1	1	51.776	1507.42	78048.2	100	1	29.741	1520.06	45208.1	57.9233	1	31.96	622.84	19906	25.5047
	2	61.164	1015.01	62082.2	100	2	46.549	350.179	16300.5	26.2563	2	30.537	380.586	11622	18.7203
	3	51.069	1181.44	60334.8	100	3	32.614	707.596	23077.5	38.2491	3	40.866	633.587	25892.2	42.9141
	4	64.404	985.29	63456.6	100	4	47.721	339.925	16221.6	25.5632	4	40.114	498.92	20013.7	31.5392
5.1	1	53.965	1280.46	69099.8	100	1	56.43	441.757	24928.3	36.0759	1	47.766	371.714	17755.3	25.6952
	2	84.503	1296.69	109574	100	2	71.072	447.359	31794.7	29.0165	2	62.74	412.462	25877.9	23.6167
	3	87.151	1567.57	136615	100	3	61.791	540.811	33417.3	24.4609	3	57.754	325.752	18813.5	13.7712
5.2	1	67.37	1054.35	71031.8	100	1	49.52	363.752	18013	25.3591	1	49.377	326.206	16107.1	22.6759
	2	53.587	971.226	52045.1	100	2	60.994	335.073	20437.4	39.2687	2	50.335	325.32	16375	31.4631
	3	75.326	973.414	73323.4	100	3	62.605	335.828	21024.5	28.6737	3	46.737	488.119	22813.2	31.1131
	4	59.388	1361.48	80855.5	100	4	49.404	469.71	23205.6	28.7	4	47.265	323.302	15280.9	18.899
5.3	1	50.358	1612.58	81206.3	100	1	39.711	556.34	22092.8	27.2058	1	40.714	323.799	13183.2	16.2342
	2	46.581	1467.34	68350.1	100	2	41.707	506.232	21113.4	30.8901	2	47.82	292.719	13997.8	20.4796
	3	51.091	1847.43	94386.8	100	3	37.993	637.362	24215.3	25.6554	3	34.502	458.335	15813.5	16.7539
	4	61.325	1399.5	85824.2	100	4	41.036	982.827	40331.3	46.9929	4	41.242	328.889	13564	15.8044
7.1	1	56.006	1048.35	58714.1	100	1	40.642	961.682	39084.7	66.5678	1	49.494	354.373	17539.3	29.8724
	2	65.685	987.646	64873.6	100	2	65.424	340.738	22292.4	34.3629	2	36.534	327.996	11983	18.4713
	3	48.573	1169.53	56807.7	100	3	34.27	403.489	13827.6	24.341	3	42.074	260.098	10943.4	19.2639
8.1	1	45.66	2333.49	106547	100	1	46.191	700.325	32348.7	30.361	1	35.979	434.706	15640.3	14.6792
	2	42.85	1161.6	49774.7	100	2	35.182	400.753	14099.3	28.3262	2	36.077	342.545	12358	24.8279
	3	123.955	978.655	121309	100	3	111.32	337.636	37585.6	30.9833	3	46.155	269.118	12421.1	10.2392
	4	36.695	1324.69	48609.4	100	4	42.307	457.017	19335	39.7763	4	42.674	366.711	15649	32.1934
	5	41.168	1516.03	62411.8	100	5	40.795	523.029	21337	34.1874	5	39.452	387.441	15285.3	24.4911
	6	35.896	802.614	28810.6	100	6	39.407	276.902	10911.9	37.8745	6	37.107	215.109	7982.05	27.7052
	7	66.352	1294.33	85881.2	100	7	57.996	446.543	25897.7	30.1553	7	31.889	352.781	11249.8	13.0993
	8	43.066	1126.31	48505.5	100	8	42.871	388.576	16658.6	34.3438	8	18.41	480.681	8849.34	18.244
9.1	1	60.667	1772.99	107562	100	1	39.138	1211.68	47422.8	44.0888	1	38.995	449.337	17521.9	16.2901
	2	57.453	1710.65	98281.9	100	2	54.031	590.174	31887.7	32.4451	2	39.953	550.538	21995.6	22.3802
	3	55.874	2188.26	122267	100	3	52.608	754.951	39716.5	32.4834	3	49.556	574.694	28479.5	23.2929
	4	64.886	1964.72	127483	100	4	41.68	677.827	28251.8	22.1613	4	44.168	528.178	23328.6	18.2994
	5	67.752	2003.98	135774	100	5	46.298	691.374	32009.2	23.5754	5	50.12	547.114	27421.4	20.1963
9.2	NO VALID SET OF PICTURES
10.1	1	136.103	891.977	121401	100	1	118.006	307.732	36314.2	29.9127	1	109.807	291.799	32041.6	26.3932
	2	43.542	1380.25	60098.7	100	2	47.292	476.185	22519.7	37.4713	2	48.846	322.451	15750.4	26.2076
	3	43.918	1212.37	53244.7	100	3	36.14	418.266	15116.1	28.39	3	33.742	325.952	10998.3	20.6561
	4	137.168	1005.88	137975	100	4	81.696	1047.03	85538.1	61.9955	4	92.793	343.033	31831.1	23.0702
	5	42.495	1572.28	66814.1	100	5	40.687	542.437	22070.1	33.0322	5	42.142	497.171	20951.8	31.3583
					100					34.4335					22.4409
					0					8.99922					7.20913
					0					1.1429					0.954873
							0hr	24hr	48hr
					DMSO	average	100	25.6704	13.2595
						STDEV	0	10.6264	7.52075
						SEM	0	0.978238	0.717076
					MG132	average	100	34.4335	22.4409
						STDEV	0	8.99922	7.20913
						SEM	0	0.707046	0.566403
					Meth	average	100	20.6586	9.17439
						STDEV	0	10.6254	5.71864
						SEM	0	1.40737	0.757452
					Meth+MG	average	100	22.4141	12.3361
						STDEV	0	8.52439	6.08356
						SEM	0	0.831895	0.608356

## Sheet: Fig.3c MC
		0 hr				24hr					48hr
Fish	Neuron	area	mean	IntDen	%	Neuron	area	mean	IntDen	%	Neuron	area	mean	IntDen	%
1.1	1	40.588	1140.39	46286.3	100	1	39.944	916.675	36615.7	79.1068	NOT GOOD PIC
	2	47.238	1956.16	92405	100	2	53.807	371.67	19998.4	21.6422
	3	42.271	1423.27	60163	100	3	44.249	270.421	11965.9	19.8891
	4	85.84	1366.73	117320	100	4	97.734	259.678	25379.4	21.6326
	5	87.486	1761.87	154139	100	5	101.511	334.756	33981.4	22.0459
2.1	1	182.697	1792.03	327399	100	1	122.186	340.486	41602.6	12.707	1	59.479	440.149	26179.6	7.99625
	2	73.077	3131.67	228853	100	2	58.479	595.017	34796	15.2045	2	42.566	297.439	12660.8	5.53228
	3	107.848	1089.72	117524	100	3	121.568	207.047	25170.3	21.4171	3	65.543	133.263	8734.46	7.43205
	4	44.294	1604.98	71091.2	100	4	47.82	304.947	14582.6	20.5125	4	37.773	172.241	6506.06	9.15171
	5	69.425	3728.05	258820	100	5	45.582	1708.33	77869.1	30.0862	5	37.889	1571.76	59552.6	23.0093
3.1	1	64.905	2890.97	187638	100	1	48.241	549.284	26498	14.1219	1	49.209	194.911	9591.38	5.11163
	2	63.661	2111.71	134434	100	2	39.738	901.225	35812.9	26.6398	2	60.964	127.888	7796.56	5.79956
	3	84.139	3275.53	275600	100	3	39.595	1622.35	64237	23.3081	3	49.102	370.33	18183.9	6.59795
3.2	1	49.583	1146.89	56866.2	100	1	52.053	217.909	11342.8	19.9465	1	39.445	69.414	2738.04	4.81487
	2	50.952	2149.77	109535	100	2	52.098	408.457	21279.8	19.4273	2	45.408	180.602	8200.78	7.48688
	3	60.448	1405.33	84949.2	100	3	55.902	267.012	14926.5	17.5711	3	40.308	196.903	7936.77	9.34296
	4	57.602	790.279	45521.6	100	4	39.702	150.153	5961.37	13.0957	4	48.222	97.463	4699.86	10.3245
	5	98.2	1651.25	162152	100	5	85.965	313.737	26970.4	16.6327	5	50.925	245.016	12477.4	7.69488
	6	51.06	2321.78	118550	100	6	40.57	441.138	17897	15.0966	6	26.427	292.463	7728.92	6.51954
	7	60.448	2161.55	130662	100	7	48.536	410.695	19933.5	15.2558	7	40.397	155.628	6286.9	4.8116
4.1	1	62.068	1523.37	94552.8	100	1	55.248	289.441	15991	16.9123	1	53.272	128.449	6842.74	7.23695
4.2	1	51.337	4682.97	240410	100	1	42.164	889.764	37516	15.605	1	34.297	395.084	13550.2	5.6363
	2	57.128	3633.2	207557	100	2	39.013	690.308	26931	12.9752	2	46.123	168.529	7773.06	3.74502
	3	51.964	3005.06	156155	100	3	42.978	570.962	24538.8	15.7144	3	33.648	231.459	7788.13	4.98743
4.3	1	74.858	3293.61	246553	100	1	62.561	625.785	39149.7	15.8789	1	43.891	561.653	24651.5	9.99848
	2	98.817	2562.93	253261	100	2	61.549	486.957	29971.7	11.8343	2	55.131	309.213	17047.2	6.73108
	3	53.369	3445.87	183903	100	3	45.735	654.716	29943.4	16.2822	3	44.051	171.336	7547.52	4.10408
	4	60.126	3624.35	217918	100	4	46.647	688.626	32122.3	14.7406	4	42.931	551.542	23678.2	10.8657
6.1	1	58.327	1347.82	78614.4	100	1	56.305	256.086	14418.9	18.3413	1	48.449	166.901	8086.19	10.2859
	2	65.04	2130.52	138569	100	2	45.207	704.799	31861.8	22.9935	2	44.327	443.827	19673.5	14.1976
	3	57.361	1977.05	113405	100	3	38.915	675.639	26292.5	23.1845	3	49.609	143.488	7118.3	6.27686
	4	68.584	2044.25	140203	100	4	47.686	388.408	18521.6	13.2106	4	43.242	166.95	7219.25	5.14914
	5	60.609	2503.81	151753	100	5	35.487	975.723	34625.5	22.817	5	40.583	708.764	28763.8	18.9543
9.1	1	53.432	2555.64	136553	100	1	56.197	485.571	27287.6	19.9832	1	56.162	141.925	7970.79	5.83715
	2	58.784	3672.35	215876	100	2	46.075	697.747	32148.7	14.8922	2	38.716	525.347	20339.3	9.42179
	3	54.595	2992.01	163349	100	3	42.969	568.482	24427.1	14.954	3	40.005	492.305	19694.7	12.0568
	4	57.226	3251.23	186055	100	4	49.198	617.733	30391.2	16.3346	4	37.16	578.512	21497.5	11.5544
9.2	1	74.706	2990.83	223433	100	1	67.805	568.258	38530.7	17.2449	1	59.008	254.732	15031.2	6.7274
	2	72.182	3695.57	266754	100	2	44.965	1502.16	67544.6	25.3209	2	41.935	163.919	6873.94	2.57689
	3	62.945	2506.12	157747	100	3	63.805	476.162	30381.5	19.2596	3	32.661	293.471	9585.06	6.0762
	4	72.853	1948.15	141929	100	4	53.969	370.149	19976.6	14.0751	4	39.258	260.385	10222.2	7.20234
9.3	1	68.682	2038.07	139979	100	1	63.321	387.234	24520	17.5169	1	68.336	129.869	8874.73	6.34004
	2	55.025	2435.47	134012	100	2	45.215	462.74	20922.8	15.6126	2	42.184	403.879	17037.2	12.7132
	3	43.712	2390.79	104506	100	3	38.762	454.251	17607.7	16.8484	3	32.207	386.317	12442.1	11.9056
10.1	1	45.475	1292.74	58787.2	100	1	35.29	245.62	8667.93	14.7446	not right location
	2	54.658	891.163	48709.2	100	2	64.064	169.321	10847.4	22.2697
	3	48.053	2479.64	119154	100	3	50.863	471.131	23963.1	20.1111
	4	59.106	1659.31	98074.9	100	4	44.786	315.268	14119.6	14.3967
10.2	1	68.7	1193.51	81994.2	100	1	48.858	326.767	15965.2	19.4711	1	32.429	175.531	5692.29	6.94232
	2	46.916	2158.29	101259	100	2	33.115	910.076	30137.2	29.7626	2	30.295	571.265	17306.5	17.0914
10.3	1	137.293	1400.58	192290	100	1	102.173	266.111	27189.4	14.1397	1	73.484	185.402	13624.1	7.08516
	2	50.657	4707.3	238458	100	2	23.279	1994.39	46427.3	19.4698	2	45.741	118.911	5439.11	2.28095
	3	54.488	1154.43	62902.4	100	3	50.219	519.341	26080.8	41.4623	3	39.25	217.164	8523.69	13.5507
	4	61.424	1625.94	99871.9	100	4	30.913	1008.93	31189	31.229	4	40.139	534.639	21459.9	21.4874
	5	53.691	999.884	53684.8	100	5	52.402	189.978	9955.23	18.5439	5	31.887	138.093	4403.37	8.20227
	6	52.358	1160.61	60767	100	6	36.158	920.515	33284	54.7731	6	41.81	485.81	20311.7	33.4256
	7	43.936	1039.24	45660.1	100	7	44.616	197.456	8809.7	19.2941	7	36.075	102.504	3697.83	8.0986
					100					20.6586					9.17439
					0					10.6254					5.71864
					0					1.40737					0.825415
							0hr	24hr	48hr
					DMSO	average	100	25.6704	13.2595
						STDEV	0	10.6264	7.52075
						SEM	0	0.978238	0.717076
					MG132	average	100	34.4335	22.4409
						STDEV	0	8.99922	7.20913
						SEM	0	0.707046	0.566403
					Meth	average	100	20.6586	9.17439
						STDEV	0	10.6254	5.71864
						SEM	0	1.40737	0.757452
					Meth+MG	average	100	22.4141	12.3361
						STDEV	0	8.52439	6.08356
						SEM	0	0.831895	0.608356

## Sheet: Fig.3c MC+MG132
		0 hr				24hr					48hr
Fish	Neuron	area	mean	IntDen	%	Neuron	area	mean	IntDen	%	Neuron	area	mean	IntDen	%
1.1	1	57.092	2233.99	127543	100	10	46.54	891.477	41489.3	32.5298	19	43.166	617.864	26670.7	20.9112
	2	62.856	3113.57	195707	100	11	41.573	684.986	28476.9	14.5508	20	48.697	239.577	11666.7	5.96131
	3	45.529	4502.41	204990	100	12	33.384	1390.53	46421.5	22.6457	21	34.108	742.818	25336	12.3596
	4	50.165	4965.37	249088	100	13	49.243	1092.38	53792.2	21.5957	22	42.924	717.565	30800.8	12.3654
	5	53.682	3756.61	201662	100	14	40.382	826.454	33373.9	16.5494	23	44.705	473.433	21164.8	10.4952
	6	70.786	2615.44	185137	100	15	57.898	575.397	33314.3	17.9945	24	55.302	376.501	20821.3	11.2464
	7	61.871	2283.71	141296	100	16	45.994	502.417	23108.2	16.3545	25	42.495	439.259	18666.3	13.2108
	8	59.249	2490.68	147570	100	17	40.821	547.95	22367.9	15.1574	26	37.554	503.031	18890.8	12.8012
	9	73.435	1890.73	138846	100	18	50.559	415.96	21030.5	15.1467	27	47.247	355.795	16810.2	12.1072
1.2	1	54.523	2289.24	124816	100	4	45.869	503.633	23101.1	18.5081	7	37.984	424.317	16117.3	12.9128
	2	52.975	2707.25	143416	100	5	47.211	595.594	28118.6	19.6063	8	38.646	581.899	22488.1	15.6803
	3	50.756	2181.28	110713	100	6	48.303	879.881	42500.9	38.3884	9	49.825	780.059	38866.4	35.1056
1.3	1	48.76	2076.46	101248	100	8	46.46	456.821	21223.9	20.9623	15	20.263	405.936	8225.48	8.12408
	2	45.681	2386.04	108997	100	9	39.299	524.928	20629.1	18.9264	16	41.063	323.592	13287.7	12.1909
	3	29.123	493.214	14363.9	100	10	33.58	108.507	3643.67	25.3669	17	29.275	90.037	2635.83	18.3505
	4	66.713	1499.65	100046	100	11	47.337	329.922	15617.5	15.6104	18	34.619	194.105	6719.72	6.71664
	5	40.168	1989.25	79904.2	100	12	44.016	437.635	19262.9	24.1075	19	35.129	383.552	13473.8	16.8624
	6	41.779	2073.12	86613	100	13	30.421	456.087	13874.6	16.0191	20	33.088	326.362	10798.7	12.4677
	7	52.179	2298.79	119948	100	14	45.52	505.733	23021	19.1924	21	44.464	408.309	18155.1	15.1357
1.4	1	45.967	2015.7	92655.7	100	5	45.296	443.454	20086.7	21.6789	9	33.491	340.438	11401.6	12.3054
	2	36.221	2519.35	91253.5	100	6	40.454	554.258	22422	24.571	10	38.181	282.449	10784.2	11.8178
	3	45.761	2772.5	126872	100	7	31.737	609.949	19358	15.2578	11	32.793	330.699	10844.6	8.54767
	4	51.346	2150.32	110410	100	8	31.62	1373.07	43416.5	39.3228	12	34.431	998.175	34368.2	31.1276
2.1	1	42.736	3280.9	140213	100	6	33.679	721.798	24309.4	17.3376	11	36.552	217.261	7941.32	5.66378
	2	52.321	2092.93	109504	100	7	44.67	460.445	20568.1	18.7829	12	32.775	394.757	12938.2	11.8152
	3	40.276	1384.82	55775.1	100	8	45.466	304.661	13851.7	24.8349	13	32.793	132.882	4357.6	7.8128
	4	51.384	1659.9	85292.3	100	9	35.469	365.178	12952.5	15.186	14	32.426	148.601	4818.54	5.64944
	5	39.583	2533.82	100296	100	10	41.107	557.44	22914.7	22.847	15	42.566	292.279	12441.1	12.4044
2.2	1	54.401	2262.4	123077	100	4	42.002	497.729	20905.6	16.9858	7	47.471	204.615	9713.28	7.89203
	2	44.33	1661.78	73666.6	100	5	41.367	365.591	15123.4	20.5295	8	38.199	210.515	8041.46	10.916
	3	40.682	3086.8	125577	100	6	32.524	1679.1	54611	43.4879	9	42.101	469.014	19746	15.7241
2.3	1	61.502	6172	379590	100	6	63.617	1357.84	86381.6	22.7566	11	49.145	946.445	46513	12.2535
	2	42.188	4498.28	189774	100	7	38.592	1989.62	76783.5	40.4606	12	51.803	662.806	34335.3	18.0928
	3	57.263	4105.45	235091	100	8	42.718	903.2	38582.9	16.4119	13	48.187	636.761	30683.6	13.0518
	4	71.56	2252.47	161187	100	9	48.366	495.544	23967.5	14.8694	14	34.395	360.718	12406.9	7.69721
	5	79.288	2591.1	205443	100	10	54.183	1570.04	85069.6	41.4078	15	37.518	413.397	15509.8	7.54944
3.1	1	70.973	1815.98	128886	100	3	53.217	399.516	21261	16.496	5	44.437	343.75	15275.2	11.8518
	2	69.961	2415.79	169011	100	4	49.547	531.474	26332.9	15.5806	6	46.424	402.853	18702	11.0656
3.2	1	72.193	1938.74	139963	100	4	72.701	426.522	31008.6	22.1548	7	62.498	305.932	19120.1	13.6608
	2	57.299	1865.23	106876	100	5	39.085	410.35	16038.5	15.0067	8	25.32	329.728	8348.71	7.81161
	3	83.21	1237.69	102988	100	6	60.332	272.292	16427.9	15.9513	9	61.361	216.289	13271.7	12.8866
3.3	1	67.909	2349.6	159559	100	3	53.226	516.913	27513.2	17.2433	5	57.352	372.584	21368.4	13.3922
	2	82.785	2738.28	226689	100	4	59.455	602.422	35817	15.8001	6	59.974	394.735	23673.8	10.4433
4.1	1	56.612	3313.06	187559	100	9	51.239	728.873	37346.7	19.912	17	42.683	539.283	23018.2	12.2725
	2	85.099	3357.83	285748	100	10	57.745	738.723	42657.6	14.9284	18	57.808	161.078	9311.6	3.25867
	3	65.442	2843.83	186106	100	11	49.869	625.642	31200.1	16.7647	19	42.334	367.222	15546	8.3533
	4	59.766	1850.2	110579	100	12	55.293	407.044	22506.7	20.3535	20	42.88	304.671	13064.3	11.8144
	5	60.86	3107.95	189150	100	13	53.387	683.749	36503.3	19.2986	21	47.892	414.577	19854.9	10.4969
	6	64.502	2278.5	146968	100	14	47.668	501.269	23894.5	16.2583	22	31.611	421.608	13327.5	9.0683
	7	67.186	1636.77	109968	100	15	59.795	360.09	21531.6	19.5798	23	52.044	274.875	14305.6	13.0088
	8	89.446	1790.27	160133	100	16	63.438	393.86	24985.7	15.6031	24	53.825	114.333	6153.97	3.84305
4.2	1	53.539	1828.75	97909.7	100	7	49.556	402.326	19937.7	20.3633	13	41.949	193.42	8113.78	8.287
	2	64.059	1997.38	127950	100	8	38.467	1439.42	55370.3	43.2749	14	39.944	183.948	7347.62	5.74257
	3	46.165	1256.75	58017.9	100	9	44.92	276.485	12419.7	21.4067	15	35.415	283.487	10039.7	17.3045
	4	68.723	1340.81	92144.4	100	10	41.949	794.978	33348.5	36.1916	16	34.592	332.212	11491.9	12.4716
	5	60.001	723.036	43382.9	100	11	39.944	159.068	6353.81	14.6459	17	66.937	143.19	9584.71	22.0933
	6	40.525	743.286	30121.7	100	12	35.415	163.523	5791.17	19.2259	18	35.46	104.008	3688.12	12.2441
5.1	1	60.6	1811.23	109760	100	5	37.903	998.47	37845	34.4797	9	39.693	313.614	12448.3	11.3413
	2	30.363	1044.4	31711	100	6	26.17	229.767	6013	18.9619	10	34.493	122.813	4236.19	13.3587
	3	111.456	870.005	96967.2	100	7	87.513	191.401	16750.1	17.274	11	83.781	149.488	12524.3	12.916
	4	49.241	1318.38	64918.4	100	8	41.063	290.044	11910.1	18.3462	12	54.237	129.069	7000.32	10.7832
5.2	1	62.216	2577.14	160339	100	3	50.022	566.971	28361	17.6881	5	39.407	317.02	12492.8	7.79148
	2	58.675	1945.46	114150	100	4	35.773	1028	36774.7	32.2162	6	27.763	213.643	5931.37	5.19613
5.3	1	54.543	4180.09	227994	100	3	54.031	919.619	49687.9	21.7935	5	44.544	838.821	37364.4	16.3883
	2	65.148	2425.77	158034	100	4	42.692	933.669	39860.2	25.2226	6	36.525	137.971	5039.39	3.1888
6.1	1	80.832	1575.54	127354	100	4	54.765	846.619	46365.1	36.4064	7	62.328	625.342	38976.3	30.6047
	2	50.982	2942.46	150013	100	5	46.03	647.342	29797.2	19.8631	8	42.96	168.633	7244.47	4.82924
	3	45.07	3559.07	160407	100	6	45.493	782.996	35620.8	22.2065	9	40.221	167.343	6730.7	4.196
6.2	1	78.084	190.595	14882.5	100	2	61.142	41.931	2563.75	17.2266	3	53.148	40.004	2126.13	14.2862
6.3	1	64.877	2597.85	168541	100	3	43.103	571.528	24634.6	14.6164	5	42.549	437.099	18598.1	11.0348
	2	95.83	1773.15	169921	100	4	52.259	990.094	51741.3	30.4502	6	48.266	808.239	39010.5	22.9579
6.4	1	50.798	1913.11	97182.1	100	4	60.753	420.884	25570	26.3114	7	62.938	265.386	16702.9	17.1872
	2	60.658	1722.49	104483	100	5	50.335	378.947	19074.3	18.256	8	49.378	241.167	11908.3	11.3974
	3	65.68	1975.56	129755	100	6	67.062	434.624	29146.8	22.4629	9	61.658	314.324	19380.6	14.9363
7.1	1	53.304	4348.96	231817	100	7	46.943	956.771	44913.7	19.3746	13	36.244	683.297	24765.4	10.6832
	2	49.86	3223.5	160724	100	8	41.152	709.171	29183.8	18.1577	14	55.593	384.21	21359.4	13.2895
	3	71.069	2072.62	147299	100	9	66.284	455.976	30223.9	20.5188	15	28.117	602.808	16949.2	11.5066
	4	38.433	4403.65	169245	100	10	44.24	968.802	42859.8	25.3241	16	33.505	688.654	23073.4	13.6331
	5	43.812	3375.95	147907	100	11	39.693	742.71	29480.4	19.9317	17	38.494	364.648	14036.8	9.49024
	6	41.51	374.636	15551.2	100	12	49.413	82.42	4072.62	26.1885	18	36.287	32.853	1192.14	7.66591
7.2	1	60.878	2521.46	153501	100	4	47.202	554.721	26183.9	17.0578	7	35.773	376.515	13469.1	8.77456
	2	93.098	4558.8	424415	100	5	42.146	2102.93	88630.3	20.8829	8	35.951	372.318	13385.2	3.1538
	3	47.927	2076.31	99511.5	100	6	45.717	456.789	20883	20.9855	9	31.576	418.631	13218.7	13.2836
8.2	1	71.009	3261.15	231571	100	6	53.414	717.453	38322	16.5487	11	42.086	516.543	21739.2	9.38772
	2	63.769	3882.7	247596	100	7	48.778	854.194	41665.9	16.8282	12	46.248	441.269	20407.8	8.24239
	3	51.167	2826.96	144647	100	8	49.69	621.931	30903.8	21.3649	13	47.324	475.07	22482.2	15.5428
	4	66.4	2667.66	177133	100	9	52.492	586.885	30806.8	17.3919	14	41.873	654.203	27393.4	15.4649
	5	63.688	3014.26	191972	100	10	43.014	1663.14	71538.2	37.2648	15	40.406	1245.39	50321.1	26.2127
8.1	1	50.183	2920.39	146554	100	7	34.928	642.485	22440.7	15.3123	13	41.233	153.905	6345.96	4.33013
	2	57.799	1783.96	103111	100	8	38.832	992.471	38539.6	37.3768	14	36.829	814.561	29999.5	29.0943
	3	50.084	2792.91	139880	100	9	27.219	1214.44	33055.8	23.6316	15	33.321	748.896	24954	17.8395
	4	73.256	2614.85	191553	100	10	36.44	1765.27	64326.3	33.5814	16	35.093	1389.7	48768.6	25.4596
	5	37.053	1925.12	71331.4	100	11	28.09	423.526	11896.8	16.6783	17	31.746	274.813	8724.21	12.2305
	6	45.233	2936.64	132833	100	12	33.292	646.06	21508.6	16.1922	18	33.977	474.126	16109.4	12.1276
9.1	1	69.917	2732.68	191061	100	8	52.948	601.19	31831.8	16.6606	15	38.494	453.5	17457	9.13689
	2	80.273	2960.65	237661	100	9	65.013	651.344	42345.8	17.8178	16	52.774	185.769	9803.77	4.12511
	3	53.87	2084.95	112316	100	10	61.683	458.688	28293.3	25.1908	17	67.713	140.465	9511.31	8.46834
	4	48.429	2888.12	139869	100	11	47.802	635.387	30372.8	21.7152	18	53.379	115.792	6180.86	4.41904
	5	54.076	1994.33	107845	100	12	55.374	438.752	24295.5	22.5281	19	49.991	353.184	17656	16.3716
	6	64.905	1942.25	126061	100	13	52.492	427.294	22429.5	17.7925	20	49.351	183.885	9074.91	7.1988
	7	63.241	2456.35	155342	100	14	67.501	1540.4	103978	66.935	21	46.657	656.611	30635.5	19.7213
9.2	1	51.991	2375.88	123524	100	6	74.965	522.693	39183.7	31.7215	NOT GOOD PIC
	2	42.987	3043.85	130846	100	7	36.516	669.647	24452.8	18.6883
	3	48.643	1818.8	88471.9	100	8	31.701	900.136	28535.2	32.2534
	4	52.716	1448.86	76378.3	100	9	27.485	918.75	25251.8	33.0615
	5	57.414	1352.95	77678.3	100	10	39.595	297.649	11785.4	15.1721
					100					22.4141					12.3361
					0					8.52439					6.08356
					0					0.831895					0.608356
							0hr	24hr	48hr
					DMSO	average	100	25.6704	13.2595
						STDEV	0	10.6264	7.52075
						SEM	0	0.978238	0.717076
					MG132	average	100	34.4335	22.4409
						STDEV	0	8.99922	7.20913
						SEM	0	0.707046	0.566403
					Meth	average	100	20.6586	9.17439
						STDEV	0	10.6254	5.71864
						SEM	0	1.40737	0.757452
					Meth+MG	average	100	22.4141	12.3361
						STDEV	0	8.52439	6.08356
						SEM	0	0.831895	0.608356

[truncated: 5 more sheets: Fig.3d DMSO, Fig.3d NH4Cl, Fig.3d MC, Fig.3d MC+NH4Cl, Fig.3e]
