# Supplementary material for: Carbonic anhydrase inhibition ameliorates tau toxicity via enhanced tau secretion
Source: Nat Chem Biol. 2024 Oct 31;21(4):577–87. doi: 10.1038/s41589-024-01762-7 (PMC11949835; doi:10.1038/s41589-024-01762-7)
Supplement: Supplementary file 8 — Raw data for all graphs (separate sheet for each panel). [file 41589_2024_1762_MOESM8_ESM.xlsx]

## Sheet: Fig.4aii&iii
Tau-P301L secretion (Fold change)
	DMSO					MTZ					MC
Hours	3	6	9	12	Hours	3	6	9	12	Hours	3	6	9	12
rep#1	1	1.5	3.5	8.3	rep#1	1.4	5.4	12.4	13.5	rep#1	1.6	4.1	7.7	7.9
rep#2	1	3.9	4.9	9.7	rep#2	1.1	7.8	9.3	11.8	rep#2	1.1	8.4	10.9	12.8
rep#3	1	1.2	2.8	6.3	rep#3	2.5	6.3	6.6	10.4	rep#3	0.9	3.8	6.1	9.2
Mean	1	2.2	3.73333	8.1	Mean	1.66667	6.5	9.43333	11.9	Mean	1.2	5.43333	8.23333	9.96667
STDEV	0	1.47986	1.06927	1.7088	STDEV	0.737111	1.21244	2.9023	1.55242	STDEV	0.360555	2.57358	2.44404	2.53837
Hours	3	6	9	12
Mean
DMSO	1	2.2	3.73	8.1
MTZ	1.66667	6.5	9.43333	11.9
MC	1.2	5.43333	8.23	9.97
Hours	3	6	9	12
STDEV
DMSO	0	1.48	1.07	1.71
MTZ	0.74	1.21	2.9	1.55
MC	0.36	2.57	2.44	2.54
LDH release (Fold change)
	DMSO					MTZ					MC
Hours	3	6	9	12	Hours	3	6	9	12	Hours	3	6	9	12
rep#1	1	0.87	0.97	1.04	rep#1	1.14	1.05	1.1	1.11	rep#1	0.95	0.88	0.89	1.04
rep#2	1	1.03	1.09	0.97	rep#2	1.06	0.98	0.97	0.98	rep#2	0.92	1.04	1.07	0.95
rep#3	1	0.93	1.08	1.02	rep#3	0.97	1.08	1.04	1.05	rep#3	1.05	0.97	0.9	0.87
Mean	1	0.943333	1.04667	1.01	Mean	1.05667	1.03667	1.03667	1.04667	Mean	0.973333	0.963333	0.953333	0.953333
STDEV	0	0.080829	0.0665833	0.0360555	STDEV	0.085049	0.051316	0.0650641	0.0650641	STDEV	0.0680686	0.0802081	0.10116	0.085049
	Hours	3	3	3		6	6	6		9	9	9		12	12	12
		DMSO	MTZ	MC		DMSO	MTZ	MC		DMSO	MTZ	MC		DMSO	MTZ	MC
	Mean	1	1.06	0.97		0.94	1.04	0.96		1.05	1.04	0.95		1.01	1.05	0.95
	STDEV	0	0.09	0.07		0.08	0.05	0.08		0.07	0.07	0.1		0.04	0.07	0.09
	t-test vs DMSO		0.312743	0.534651			0.166593	0.776136			0.861458	0.252836			0.441348	0.347899

## Sheet: Fig.4b
Tau secretion (Fold change) in split luciferase assay
	DMSO				MTZ				MC
Hours	4	8	12	Hours	4	8	12	Hours	4	8	12
rep#1	1	1.86	4.01	rep#1	1.66	4.01	4.92	rep#1	1.34	2.85	4.17
rep#2	1	2.37	3.33	rep#2	1.37	3.38	6.18	rep#2	0.94	3.12	5.21
rep#3	1	2.14	3.68	rep#3	1.21	3.65	5.78	rep#3	1.26	3.31	4.87
Mean	1	2.12333	3.67333	Mean	1.41333	3.68	5.62667	Mean	1.18	3.09333	4.75
STDEV	0	0.255408	0.340049	STDEV	0.228108	0.31607	0.643843	STDEV	0.21166	0.231157	0.530283
Hours	4	8	12
Mean
DMSO	1	2.12	3.67
MTZ	1.41	3.68	5.63
MC	1.18	3.09	4.75
Hours	4	8	12
STDEV
DMSO	0	0.26	0.34
MTZ	0.23	0.32	0.64
MC	0.21	0.23	0.53
LDH release (Fold change)
	DMSO				MTZ				MC
Hours	4	8	12	Hours	4	8	12	Hours	4	8	12
rep#1	1	1.11	0.92	rep#1	0.94	0.97	1.01	rep#1	1.06	1.01	0.88
rep#2	1	0.95	0.99	rep#2	1.01	1.01	1.04	rep#2	0.91	0.89	1.03
rep#3	1	1.05	0.98	rep#3	0.88	1.09	0.99	rep#3	1	0.96	0.98
Mean	1	1.03667	0.963333	Mean	0.943333	1.02333	1.01333	Mean	0.99	0.953333	0.963333
STDEV	0	0.080829	0.0378594	STDEV	0.0650641	0.061101	0.0251661	STDEV	0.0754983	0.0602771	0.0763763
	Hours	4	4	4		8	8	8		12	12	12
		DMSO	MTZ	MC		DMSO	MTZ	MC		DMSO	MTZ	MC
	Mean	1	0.94	0.99		1.04	1.02	0.95		0.96	1.01	0.96
	STDEV	0	0.07	0.08		0.08	0.06	0.06		0.04	0.03	0.08

## Sheet: Fig.4c
Cathepsin D secretion (Fold change)
	DMSO				MTZ				MC				BAF
Hours	4	8	12	Hours	4	8	12	Hours	4	8	12	Hours	4	8	12
rep#1	1	1.73	2.54	rep#1	1.09	2.98	3.55	rep#1	1.01	2.79	3.89	rep#1	2.13	5.12	10.84
rep#2	1	1.59	1.98	rep#2	1.61	3.09	5.03	rep#2	1.61	1.73	2.91	rep#2	1.59	4.53	7.82
rep#3	1	1.21	1.56	rep#3	1.56	1.87	4.65	rep#3	1.32	2.16	3.51	rep#3	1.74	3.79	7.54
Mean	1	1.51	2.02667	Mean	1.42	2.64667	4.41	Mean	1.31333	2.22667	3.43667	Mean	1.82	4.48	8.73333
STDEV	0	0.269072	0.491664	STDEV	0.28688	0.674858	0.768635	STDEV	0.300056	0.533135	0.494099	STDEV	0.278747	0.666408	1.82979
Hours	4	8	12
Mean
DMSO	1	1.51	2.03
MTZ	1.42	2.65	4.41
MC	1.31	2.23	3.44
BAF	1.82	4.48	8.73
Hours	4	8	12
STDEV
DMSO	0	0.27	0.49
MTZ	0.29	0.67	0.77
MC	0.3	0.53	0.49
BAF	0.28	0.67	1.83

## Sheet: Fig.4d
Ratio of yellow-blue fluorescence intensity
	DMSO	BAF	MTZ	MC
rep#1	1	0.54	0.89	0.91
rep#2	1	0.75	0.74	0.79
rep#3	1	0.65	0.76	0.83
Mean	1	0.646667	0.796667	0.843333
STDEV	0	0.10504	0.0814453	0.061101
t-test vs DMSO		0.00432281	0.0124065	0.0113245
