# Supplementary material for: Carbonic anhydrase inhibition ameliorates tau toxicity via enhanced tau secretion
Source: Nat Chem Biol. 2024 Oct 31;21(4):577–87. doi: 10.1038/s41589-024-01762-7 (PMC11949835; doi:10.1038/s41589-024-01762-7)
Supplement: Supplementary file 10 — Raw data for all graphs (separate sheet for each panel). [file 41589_2024_1762_MOESM10_ESM.xlsx]

## Sheet: Fig.5b
Methazolamide minipump experiment
Raw data
Corrected values (brain multiplied by 4 dilution factor)
Sample	Brain Conc (ng/g)		Sample	Plasma Conc (ng/ml) Day 13	Plasma Conc (ng/ml) Day 28			Cage	ID	SEX	dose	brain (ng/g)	plasma (ng/ml) day 28	plasma (ng/ml) day 13			Cage	ID	SEX	dose	brain (ng/g)	plasma (ng/ml) day 28	plasma (ng/ml) day 13			Cage	ID	SEX	dose	brain (ng/g)	plasma (ng/ml) day 28	plasma (ng/ml) day 13			Mouse no.	SEX	dose	plasma (ng/ml) day 13	plasma (ng/ml) day 28	brain (ng/g)			plasma (ng/ml) day 13	plasma (ng/ml) day 28	brain (ng/g)	plasma (mg/ml) day 28
415904 BL Day 28	2370		415904 BL Day 28	1450	4810		1	418240	TLBL	M	20mg	2220	2800	1430		1	415904	BL	M	50mg	2370	4810	1450		1	418764	TR	M	10mg	1990	1600	1210			M1	M	10mg	1210	1600	1990		10
416495 TL Day 28	2270		416495 TL Day 28	288	5870		2	419032	TR	M	20mg	2480	3270	1800		2	416495	TL	M	50mg	2270	5870	288		2	419665	TR	M	10mg	1780	1490	NA			M2	M	10mg	NA	1490	1780		mean	1210	1451.4	1628.4	1.45 mg/ml
416496 TL Day 28	2280		416496 TL Day 28	5620	2700		3	419032	TL	M	20mg	lost	3020	1760		3	416496	TL	M	50mg	2280	2700	5620		3	419525	TR	M	10mg	1650	1350	NA			M3	M	10mg	NA	1350	1650		st dev		415.56	564.449
418230 BR Day 28	578		418230 BR Day 28	947	138		4	416683	TL	F	20mg	872	2700	4050		4	418230	BR	M	50mg	578	138	947		4	419525	BR	M	10mg	662	837	NA			M4	M	10mg	NA	837	662		n	1	5	5
418764 BR Day 28	474		418764 BR Day 28	6200	70.5		5	416683	TLTR	F	20mg	lost	51.1	1110		5	418764	BR	M	50mg	474	70.5	6200		5	419525	BLTR	M	10mg	2060	1980	NA			M5	M	10mg	NA	1980	2060		sem	0	185.844	252.429
418767 BR Day 28	3250		418767 BR Day 28	2910	2360		6	416664	TLTR	F	20mg	lost	2430			6	415905	BR	F	50mg	lost	5850	NA						mean	1628.4	1451.4	1210			M1	M	20mg	1430	2800	2220		20
415905 TBR Day 28	tube broken		415905 TBR Day 28		5850						mean	1857.33	2378.52	2030		7	418767	BR	F	50mg	3250	2360	2910						st dev	564.449	415.56				M2	M	20mg	1800	3270	2480		mean	2030	2378.52	1857.33	2.38 mg/ml
418764 TR Day 28	1990		418764 TR Day 28	1210	1600						st dev	863.169	1175.31	1163.25						mean	1870.33	3114.07	2902.5						n	5	5	1			M3	M	20mg	1760	3020	lost		st dev	1163.25	1175.31	863.169
419665 TR Day 28	1780		419665 TR Day 28		1490						n	3	6	5						st dev	1204.26	2586.95	2669.08						sem	252.429	185.844	0			M4	F	20mg	4050	2700	872		n	5	6	3
419525 TR Day 28	1650		419525 TR Day 28		1350						sem	498.351	479.818	520.221						n	6	7	6						brain/plasma ratio		1.12195				M5	F	20mg	1110	51.1	lost		sem	520.221	479.818	498.351
419525 BR Day 28	662		419525 BR Day 28		837						brain/plasma ratio		0.780879							sem	491.638	977.774	1089.65												M6	F	20mg	NA	2430	lost		50
419525 BLTL Day 28	2060		419525 BLTL Day 28		1980															brain/plasma ratio		0.600607							mg/g	1.6284	1.4514	1.21			M1	M	50mg	1450	4810	2370		mean	2902.5	3114.07	1870.33	3.11 mg/ml
418240 TLBL Day 28	2220		418240 TLBL Day 28	1430	2800						mg/g	1.85733	2.37852	2.03																					M2	M	50mg	288	5870	2270		st dev	2669.08	2586.95	1204.26
419032 TR Day 28	2480		419032 TR Day 28	1800	3270															mg/g	1.87033	3.11407	2.9025												M3	M	50mg	5620	2700	2280		n	6	7	6
416683 TL Day 28	872		416683 TL Day 28	4050	2700																														M4	M	50mg	947	138	578		sem	1089.65	977.774	491.638
419032 TL Day 28	tube broken		419032 TL Day 28	1760	3020																														M5	M	50mg	6200	70.5	474
416683 TLTR Day 28	tube broken		416683 TLTR Day 28	1110	51.1																														M6	F	50mg	NA	5850	lost
416664 (TL)TR Day 28	tube broken		416664 (TL)TR Day 28		2430																														M7	F	50mg	2910	2360	3250
418230 TR Day 28	<40		418230 TR Day 28		15

## Sheet: Fig.5c
		Time (minutes)
	Sample	0	5	10	15	20	25	30	35	40	45	50	55	60	Δabs/1 hr (=y)	nmol/1 hr	Δabs/1 hr (=y)	nmol/1 hr						Activty 0.8 ug protein
EXPERIMENT 1	8	0.071	0.128	0.183	0.227	0.289	0.345	0.401	0.457	0.513	0.569	0.624	0.678	0.734	0.663	3.54325	0.641	3.45432						Control	50 mg	20 mg	10mg
	9	0.071	0.131	0.188	0.232	0.293	0.347	0.4	0.452	0.505	0.556	0.606	0.656	0.705	0.634	3.42603	0.0604351	0.244281						3.54	2.69	2.87	2.66
	10	0.067	0.123	0.174	0.212	0.266	0.314	0.36	0.406	0.453	0.499	0.543	0.588	0.634	0.567	3.15521								3.43	2.46	2.86	2.71
	11	0.069	0.135	0.197	0.244	0.311	0.37	0.428	0.486	0.544	0.6	0.655	0.71	0.766	0.697	3.68068								3.16	3.46	2.9	2.63
	12	0.073	0.141	0.206	0.253	0.321	0.38	0.439	0.497	0.555	0.612	0.668	0.724	0.783	0.71	3.73323								3.68	2.98	2.67	2.86
	13	0.067	0.122	0.175	0.214	0.269	0.317	0.364	0.412	0.459	0.505	0.55	0.596	0.642	0.575	3.18755								3.73	2.51	2.35	2.44
		0.0696667	0.13	0.187167	0.230333	0.2915	0.3455	0.398667	0.451667	0.504833	0.556833	0.607667	0.658667	0.710667										3.19	3.22	2.5
		0.00242212	0.00726636	0.0125764	0.0162317	0.0219795	0.0268235	0.0322221	0.0372057	0.0422015	0.0470889	0.0522634	0.0569304	0.0623912											2.68
	1	0.065	0.106	0.146	0.175	0.218	0.255	0.293	0.331	0.368	0.405	0.442	0.479	0.518	0.453	2.69442	0.493429	2.85784
	2	0.069	0.105	0.139	0.164	0.201	0.233	0.265	0.297	0.329	0.36	0.392	0.426	0.463	0.394	2.45594	0.0932789	0.377037						Activty ug protein
	3	0.078	0.137	0.19	0.231	0.291	0.344	0.396	0.447	0.498	0.548	0.6	0.658	0.721	0.643	3.46241								Control	50 mg	20 mg	10mg
	4	0.075	0.129	0.176	0.212	0.261	0.305	0.347	0.39	0.431	0.473	0.517	0.557	0.599	0.524	2.98141								4.425	3.3625	3.5875	3.325
	5	0.075	0.116	0.154	0.181	0.219	0.253	0.286	0.318	0.351	0.384	0.417	0.45	0.482	0.407	2.50849								4.2875	3.075	3.575	3.3875
	6	0.08	0.139	0.192	0.23	0.281	0.324	0.367	0.411	0.456	0.502	0.554	0.607	0.663	0.583	3.21989								3.95	4.325	3.625	3.2875
	7	0.077	0.117	0.151	0.179	0.22	0.257	0.293	0.33	0.367	0.404	0.441	0.485	0.527	0.45	2.6823								4.6	3.725	3.3375	3.575
		0.0741429	0.121286	0.164	0.196	0.241571	0.281571	0.321	0.360571	0.4	0.439429	0.480429	0.523143	0.567571										4.6625	3.1375	2.9375	3.05
		0.00530498	0.0139369	0.0216872	0.0277369	0.035477	0.0422921	0.0488979	0.0555903	0.0622575	0.0691034	0.0773754	0.0861731	0.0966055										3.9875	4.025	3.125
	14	0.077	0.124	0.164	0.196	0.243	0.284	0.324	0.365	0.406	0.447	0.489	0.537	0.573	0.496	2.86823	0.452333	2.69173							3.35
	15	0.079	0.129	0.171	0.203	0.249	0.289	0.329	0.37	0.41	0.449	0.489	0.529	0.572	0.493	2.8561	0.0563477	0.22776
	16	0.077	0.122	0.165	0.197	0.243	0.285	0.325	0.368	0.41	0.455	0.502	0.543	0.582	0.505	2.90461
	17	0.075	0.117	0.158	0.186	0.228	0.265	0.301	0.338	0.373	0.409	0.449	0.488	0.523	0.448	2.67421
	18	0.073	0.107	0.14	0.163	0.197	0.227	0.256	0.286	0.316	0.345	0.377	0.41	0.44	0.367	2.34681
	19	0.075	0.112	0.147	0.172	0.21	0.243	0.276	0.311	0.344	0.377	0.41	0.445	0.48	0.405	2.5004
		0.076	0.1185	0.1575	0.186167	0.228333	0.2655	0.301833	0.339667	0.3765	0.413667	0.452667	0.492	0.528333
		0.00209762	0.00811788	0.011811	0.0157152	0.0208583	0.025548	0.0301159	0.0348406	0.0396068	0.045054	0.050266	0.0546699	0.0582226
	20	0.076	0.118	0.157	0.186	0.228	0.264	0.3	0.337	0.373	0.409	0.446	0.485	0.52	0.444	2.65804	0.445	2.66209
	21	0.073	0.118	0.159	0.189	0.232	0.27	0.307	0.346	0.384	0.421	0.457	0.493	0.531	0.458	2.71463	0.0378946	0.153171
	22	0.073	0.116	0.155	0.183	0.224	0.26	0.295	0.332	0.367	0.402	0.438	0.474	0.511	0.438	2.63379
	23	0.079	0.128	0.174	0.206	0.253	0.294	0.335	0.377	0.418	0.458	0.499	0.536	0.574	0.495	2.86419
	24	0.074	0.112	0.147	0.171	0.207	0.238	0.27	0.302	0.334	0.366	0.399	0.432	0.464	0.39	2.43977
		0.075	0.1184	0.1584	0.187	0.2288	0.2652	0.3014	0.3388	0.3752	0.4112	0.4478	0.484	0.52
		0.00254951	0.00589915	0.0098387	0.0126293	0.0165439	0.0201296	0.0233944	0.0269944	0.0303266	0.033237	0.0360097	0.0373832	0.0395411
EXPERIMENT 2	1	0.079	0.151	0.217	0.268	0.341	0.406	0.47	0.534	0.598	0.659	0.72	0.782	0.852	0.773	3.98787	0.6784	3.6055
	2	0.07	0.112	0.151	0.18	0.222	0.258	0.294	0.33	0.366	0.401	0.436	0.471	0.506	0.436	2.62571	0.162714	0.657695						Activity 0.8ug			Activity 1ug
	3	0.079	0.159	0.236	0.293	0.374	0.447	0.517	0.587	0.657	0.723	0.79	0.869	0.95	0.871	4.38399								Control	50 mg		Control	50 mg
	4	0.075	0.141	0.2	0.244	0.397	0.363	0.417	0.473	0.527	0.581	0.633	0.686	0.738	0.663	3.54325								3.99	2		4.9875	2.5
	5	0.072	0.134	0.193	0.237	0.299	0.354	0.408	0.462	0.515	0.567	0.619	0.672	0.721	0.649	3.48666								2.63	2.95		3.2875	3.6875
		0.075	0.1394	0.1994	0.2444	0.3266	0.3656	0.4212	0.4772	0.5326	0.5862	0.6396	0.696	0.7534										4.38	2.57		5.475	3.2125
		0.00406202	0.0180361	0.0317537	0.0421936	0.0691252	0.0706704	0.0835626	0.096435	0.109372	0.121149	0.133234	0.148851	0.166484										3.54	2.28		4.425	2.85
	6	0.06	0.081	0.11	0.135	0.16	0.184	0.208	0.232	0.255	0.279	0.3	0.318	0.342	0.282	2.00323	0.3898	2.43897						3.49	2.4		4.3625	3
	7	0.063	0.088	0.131	0.173	0.218	0.264	0.311	0.357	0.403	0.449	0.494	0.538	0.58	0.517	2.95311	0.0872852	0.35281
	8	0.066	0.097	0.14	0.177	0.214	0.249	0.284	0.319	0.354	0.389	0.423	0.454	0.487	0.421	2.56508
	9	0.064	0.089	0.124	0.155	0.184	0.214	0.243	0.272	0.3	0.329	0.358	0.386	0.414	0.35	2.27809
	10	0.063	0.087	0.121	0.153	0.184	0.216	0.248	0.281	0.313	0.346	0.379	0.41	0.442	0.379	2.39531
		0.0632	0.0884	0.1252	0.1586	0.192	0.2254	0.2588	0.2922	0.325	0.3584	0.3908	0.4212	0.453
		0.00216795	0.00572713	0.0112116	0.0169352	0.0240416	0.0315405	0.0397077	0.0476309	0.0561115	0.0641623	0.0727097	0.0817508	0.0883855
																				Activty ug protein
																				Control	50	20	10
																			exp.1	4.425	3.3625	3.5875	3.325
																				4.2875	3.075	3.575	3.3875
																				3.95	4.325	3.625	3.2875
																				4.6	3.725	3.3375	3.575
																				4.6625	3.1375	2.9375	3.05
																				3.9875	4.025	3.125
																					3.35
																			exp.2	4.9875	2.5
																				3.2875	3.6875
																				5.475	3.2125
																				4.425	2.85
																				4.3625	3

## Sheet: Fig.5d&e
Tg4510 mice Soluble Tau			on 29th July 2020			10% acrylamide gels for Tau5 and PHF1 antibodies																															normalised to vehicle control M2 of indiviual gel	normalised to all vehicle control M2 on all blots of indiviual gel	average of all M2 vehicle control
																													on 29th July 2020												normalised to vehicle control 2							on 29th July 2020
						mouse antibody Tau5 (1:1000) (ab80579 Abcam)																							Tau5	Cage	ID	SEX	dose	Tau5	GAPDH						vehicle control	MTZ 50mg	MTZ 20mg	MTZ 10mg				PHF1	Cage
						mouse PHF1 (1:1000) antibody gift from Peter Davies.																						1	control 2	415903	BL	M	vehicle control	1474294	938634	1.57068	100	0.112389	1.57068		100	89.4127	98.437	95.2055			1	control 2	415903
																												2		416492	TL	M	vehicle control	870384	576517	1.50973	96.1194	0.108028	1.94092		96.1194	86.1324	85.9771	71.266			2		416492
						7ul loaded=14ug protein																						3		415904	BL	M	50mg	898984	640125	1.40439	89.4127	0.10049	1.14383		85.8801	76.5626	66.4754	56.8767			3		415904
																												4		416495	TL	M	50mg	951425	703267	1.35286	86.1324	0.0968035	34.931		97.9192	48.5725	57.6382	88.4866			4		416495
																												5		418240	TLBL	M	20mg	895089	578922	1.54613	98.437	0.110633	30.2904		125.691	75.1672	72.3046	15.2613			5		418240
																												6		419032	TR	M	20mg	703423	520890	1.35043	85.9771	0.0966289	13.9754		124.838	73.9762	98.781				6		419032
																												7		418764	TR	M	10mg	775861	518841	1.49537	95.2055	0.107001			101.107	79.8338					7		418764
																												8		419665	TR	M	10mg	759667	678661	1.11936	71.266	0.0800953			89.9634	96.2934					8		419665
																												9	control 5	418230	TR	M	vehicle control	1197512	606581	1.9742	125.691	0.141263			93.4495	81.0964					9	control 5	418230
																																									88.5752	108.919
																												1	control 2	415903	BL	M	vehicle control	1099983	566733	1.94092	100	0.138881			94.4377	100.944					1	control 2	415903
																												2		416492	BL	M	vehicle control	920884	552465	1.66686	85.8801	0.119272				113.259					2		416492
																												3		416496	TL	M	50mg	672086	452273	1.48602	76.5626	0.106331									3		416492
																												4		418230	BR	M	50mg	602465	639048	0.942754	48.5725	0.0674582		average	99.8164	85.8474	79.9355	65.4192			4		418230
																												5		419032	TL	M	20mg	657141	509319	1.29023	66.4754	0.092322		sem	4.2446	5.09222	7.00128	14.2167			5		419032
																												6		416683	TL	F	20mg	635611	568164	1.11871	57.6382	0.0800487									6		416683
																												7		419525	TR	M	10mg	684069	619667	1.10393	56.8767	0.0789911									7		419525
																												8		419525	BR	M	10mg	926297	539343	1.71745	88.4866	0.122892									8		419525
																												9	control 5	418230	TR	M	vehicle control	945735	822285	1.15013	59.257	0.0822969									9	control 5	418230
																												1	control 2	415903	BL	M	vehicle control	735379	642910	1.14383	100	0.081846									1	control 2	415903
																												2		418230	TR	M	vehicle control	527585	471046	1.12003	97.9192	0.080143									2		418230
																												3		418764	BR	M	50mg	387118	450250	0.859785	75.1672	0.0615214									3		418764
																												4		415905	BR	F	50mg	369874	437120	0.846161	73.9762	0.0605466									4		415905
																												5		418764	BR	M	50mg	395950	433603	0.913163	79.8338	0.0653408									5		418764
																												6		416683	TLTR	F	20mg	390564	472243	0.82704	72.3046	0.0591784									6		416683
																												7		416664	(TL) TR	F	20mg	357514	316416	1.12989	98.781	0.0808484									7		416664
																												8		419525	BLTR	M	10mg	130144	745539	0.174564	15.2613	0.0124908									8		419525
																												9	control 5	418230	TR	M	vehicle control	678758	475343	1.42793	124.838	0.102175									9	M5	418230
																													Blots run with additional 50mg MTZ treated mice on 1st Dec 2020, used the same vehicle control as on previous blots for normalisation.																			Blots run with additional 50mg MTZ treated mice on 1st Dec 2020, used the same vehicle control as on previous blots for normalisation.
																													ID	cage	ear mark	sex	dose															ID	cage
																												1	control 2	415903	BL	M	vehicle control	29275589	838098	34.931	100	2.49947									1	control 2	415903
																												2	RUAD13.1c	C00189315	TR	M	vehicle control	21476109	608085	35.3176	101.107	2.52713									2	RUAD13.1c	C00189315
																												3	RUAD15.1b	C00189335	BL	M	vehicle control	18888433	601062	31.4251	89.9634	2.24861									3	RUAD15.1b	C00189335
																												6	RUAD15.1e	C00189335	TLBL	M	vehicle control	20582313	630531	32.6428	93.4495	2.33574									6	RUAD15.1e	C00189335
																												7	RUAD2.1d	C00189659	BR	M	50mg	19054528	566488	33.6362	96.2934	2.40682									7	RUAD2.1d	C00189659
																												8	RUAD13.1d	C00189315	BR	M	50mg	18553933	654973	28.3278	81.0964	2.02698									8	RUAD13.1d	C00189315
																													RUAD13.1e	C00189315	TLBL	M	50mg	18041717	474203	38.0464	108.919	2.72239										RUAD13.1e	C00189315
																													control 5	418230	TR	M	vehicle control	22817079	717253	31.8118	91.0703	2.27627										control 5	418230
																												4	control 2	415903	BL	M	vehicle control	27749924	916128	30.2904	100	2.16742									4	control 2	415903
																												5	RUAD15.1f	C00189335	TRBR	M	vehicle control	17395432	648362	26.8298	88.5752	1.91979									5	RUAD15.1f	C00189335
																												9	RUAD15.1g	C00189335	TLTR	M	vehicle control	18612310	650653	28.6056	94.4377	2.04686									9	RUAD15.1g	C00189335
																												10	RUAD13.1f	C00189315	TRBR	M	50mg	17580975	574983	30.5765	100.944	2.18789									10	RUAD13.1f	C00189315
																													RUAD6.1b	C00189315	BL	M	50mg	1.71037e+07	498555	34.3066	113.259	2.45479										RUAD6.1b	C00189315
																													control 5	418230	TR	M	vehicle control	23565853	761947	30.9285	102.106	2.21307										control 5	418230
																																					Blots run with additional 50mg MTZ treated mice on 1st Dec 2020, used the same vehicle control as on previous blots for normalisation.
[truncated: 13 more columns]
