# Supplementary material for: Carbonic anhydrase inhibition ameliorates tau toxicity via enhanced tau secretion
Source: Nat Chem Biol. 2024 Oct 31;21(4):577–87. doi: 10.1038/s41589-024-01762-7 (PMC11949835; doi:10.1038/s41589-024-01762-7)
Supplement: Supplementary file 12 — Raw data for all graphs (separate sheet for each panel). [file 41589_2024_1762_MOESM12_ESM.xlsx]

## Sheet: Fig.6c
Sarkosyl Soluble Fraction						Soluble Tau					Soluble Tau Vs sol GAPDH
	PS19_MTZ	Animal Name	Earmark	Sex	trt	Tau5	GAPDH	normalised to GAPDH	normalised to average of control on all blots		vehicle control	MTZ
Blot 1	1	RUAG15.1a	TL	Female	vehicle control	1864426	147539	12.6368	152.797	1	152.797	122.425
	2	RUAG19.1c	TL	Female	vehicle control	1479209	175648	8.42144	101.827	2	101.827	68.5126
	3	RUAG16.1f	TRBR	Female	vehicle control	1294231	111476	11.61	140.38	3	140.38	65.6072
	4	RUAG18.1k	TR	Female	vehicle control	1140199	101577	11.225	135.725	4	135.725	68.914
	5	RUAG24.1d	TR	Female	vehicle control	1551526	167793	9.24667	111.805	5	111.805	95.2168
	6	RUAG24.1f	TLBL	Female	vehicle control	1620249	156664	10.3422	125.051	6	125.051	68.1122
	1	RUAG19.1h	TRBR	Female	MTZ	1884210	186095	10.125	122.425	7	120.728	64.8307
	2	RUAG18.1l	BR	Female	MTZ	828733	146258	5.66624	68.5126	8	79.3102	56.684
	3	RUAG25.1g	BL	Female	MTZ	874501	161170	5.42595	65.6072	9	73.4386	81.7831
	4	RUAG29.1h	TR	Female	MTZ	900403	157981	5.69944	68.914	10	70.9225	55.6925
	5	RUAG30.1p	TL	Female	MTZ	1075167	136533	7.87478	95.2168	11	82.46	65.4512
	6	RUAG30.1r	TR	Female	MTZ	1267798	225061	5.63313	68.1122	12	53.2485	71.8017
	19	RUAG37.1e	TLBL	Male	vehicle control	1058648	128005	8.27036	100	13	11.8601	76.2872
										14	122.475	84.011
										15	86.5026	67.9944
										16	83.735	52.6279
Blot 2	7	RUAG25.1k	TRBR	Female	vehicle control	2054652	209811	9.79287	120.728	17	60.854	71.0915
	8	RUAG30.1o	TLBL	Female	vehicle control	1342710	208714	6.43325	79.3102	18	82.9668	80.0451
	9	RUAG30.1q	BL	Female	vehicle control	1238539	207914	5.95698	73.4386	19	100	62.5318
	10	RUAG37.1h	BL	Female	vehicle control	1127422	195975	5.75289	70.9225	20		91.8398
	11	RUAG35.1j	TLBL	Female	vehicle control	1133101	169404	6.68875	82.46	21		73.0776
	12	RUAG18.1d	BR	Male	vehicle control	727445	168419	4.31926	53.2485
	7	RUAG25.2h	TLBL	Female	MTZ	1006698	191433	5.25875	64.8307		94.5308	73.5494	average
	8	RUAG37.1j	BR	Female	MTZ	825402	179516	4.59793	56.684		34.433	15.658	st dev
	9	RUAG35.1h	TR	Female	MTZ	1104721	166528	6.63385	81.7831		7.89947	3.41685	sem
	10	RUAG35.1k	TRBR	Female	MTZ	930638	206007	4.51751	55.6925
	11	RUAG16.1c	TR	Male	MTZ	812008	152947	5.30908	65.4512
	12	RUAG29.1b	BL	Male	MTZ	904080	155228	5.82421	71.8017
	19	RUAG37.1e	TLBL	Male	vehicle control	945713	116589	8.11151	100
Blot 3	13	RUAG20.1a	TL	Male	vehicle control	284275	260633	1.09071	11.8601
	14	RUAG29.1a	TL	Male	vehicle control	1976818	175509	11.2633	122.475
	15	RUAG30.1i	BR	Male	vehicle control	1459995	183528	7.95516	86.5026
	16	RUAL4.1a	TL	Male	vehicle control	1309449	170044	7.70065	83.735
	17	RUAG36.1d	BR	Male	vehicle control	1212081	216582	5.59641	60.854
	18	RUAG35.1c	TR	Male	vehicle control	1403691	183970	7.63	82.9668
	13	RUAL4.1c	TR	Male	MTZ	1461471	208314	7.01571	76.2872
	14	RUAG36.1a	TL	Male	MTZ	1532812	198396	7.72602	84.011
	15	RUAG35.1e	TLBL	Male	MTZ	1335261	213537	6.25307	67.9944
	16	RUAG25.2a	TL	Male	MTZ	862900	178289	4.83989	52.6279
	17	RUAG37.1f	TRBR	Male	MTZ	1091514	166952	6.53789	71.0915
	18	RUAG37.2c	TR	Male	MTZ	1367230	185732	7.36131	80.0451
	19	RUAG37.1e	TLBL	Male	vehicle control	1.22716e+06	133439	9.19645	100
Blot 4	19	RUAG37.1e	TLBL	Male	vehicle control	1146872	145236	7.89661	100
	19	RUAG37.2d	BR	Male	MTZ	894395	181129	4.93789	62.5318
	20	RUAG27.1c		Male	MTZ	1261642	173966	7.25223	91.8398
	21	RUAG37.1c		Male	MTZ	963229	166918	5.77065	73.0776
Sarkosyl Insoluble Fraction
						Insoluble Tau						Insoluble Tau Vs sol GAPDH
	PS19_MTZ	Animal Name	Earmark	Sex	trt	Tau5	GAPDH (soluble)	normalised to GAPDH (soluble)	normalised to soluble vehicle control run on each blot			Vehicle control	MTZ
Blot 1	1	RUAG15.1a	TL	Female	vehicle control	42527	147539	0.288242	20.638		1	20.638	33.6958
	2	RUAG19.1c	TL	Female	vehicle control	25977	175648	0.147892	10.589		2	10.589	4.42302
	3	RUAG16.1f	TRBR	Female	vehicle control	73007	111476	0.654912	46.8914		3	46.8914	6.63308
	4	RUAG18.1k	TR	Female	vehicle control	16078	101577	0.158284	11.3331		4	11.3331	11.5896
	5	RUAG24.1d	TR	Female	vehicle control	43828	167793	0.261203	18.702		5	18.702	2.2513
	6	RUAG24.1f	TLBL	Female	vehicle control	31689	156664	0.202274	14.4827		6	14.4827	1.71602
	1	RUAG19.1h	TRBR	Female	MTZ	87579	186095	0.470614	33.6958		7	8.03343	9.04253
	2	RUAG18.1l	BR	Female	MTZ	9035	146258	0.0617744	4.42302		8	0.00478306	0.584335
	3	RUAG25.1g	BL	Female	MTZ	14931	161170	0.0926413	6.63308		9	0.0380424	0.00645587
	4	RUAG29.1h	TR	Female	MTZ	25572	157981	0.161868	11.5896		10	0.230404	10.7717
	5	RUAG30.1p	TL	Female	MTZ	4293	136533	0.0314429	2.2513		11	7.49812	7.69338
	6	RUAG30.1r	TR	Female	MTZ	5394	225061	0.0239668	1.71602		12	0.00364765	0.799934
	soluble	RUAG15.1a	TL	Female	vehicle control	178779	128005	1.39666	100		13	16.0046	0.647042
											14	3.33001	18.6104
											15	2.28495	1.99407
											16	13.981	4.22984
Blot 2	7	RUAG25.1k	TRBR	Female	vehicle control	21949	209811	0.104613	8.03343		17	5.02369	0.642207
	8	RUAG30.1o	TLBL	Female	vehicle control	13	208714	6.22862e-05	0.00478306		18	0.3699	2.27963
	9	RUAG30.1q	BL	Female	vehicle control	103	207914	0.000495397	0.0380424		19	0.197586	0.26053
	10	RUAG37.1h	BL	Female	vehicle control	588	195975	0.00300038	0.230404		20		0.229487
	11	RUAG35.1j	TLBL	Female	vehicle control	16541	169404	0.0976423	7.49812		21		0.14659
	12	RUAG18.1d	BR	Male	vehicle control	8	168419	4.75006e-05	0.00364765
	7	RUAG25.2h	TLBL	Female	MTZ	22542	191433	0.117754	9.04253			9.45455	5.63081	average
	8	RUAG37.1j	BR	Female	MTZ	1366	179516	0.00760935	0.584335			11.4032	8.08649	st dev
	9	RUAG35.1h	TR	Female	MTZ	14	166528	8.40699e-05	0.00645587			2.61607	1.76462	sem
	10	RUAG35.1k	TRBR	Female	MTZ	28897	206007	0.140272	10.7717
	11	RUAG16.1c	TR	Male	MTZ	15323	152947	0.100185	7.69338
	12	RUAG29.1b	BL	Male	MTZ	1617	155228	0.0104169	0.799934
	soluble	RUAG15.1a	TL	Female	vehicle control	151825	116589	1.30222	100
Blot 3	13	RUAG20.1a	TL	Male	vehicle control	38127	260633	0.146286	16.0046
	14	RUAG29.1a	TL	Male	vehicle control	5342	175509	0.0304372	3.33001
	15	RUAG30.1i	BR	Male	vehicle control	3833	183528	0.0208851	2.28495
	16	RUAL4.1a	TL	Male	vehicle control	21730	170044	0.12779	13.981
	17	RUAG36.1d	BR	Male	vehicle control	9945	216582	0.0459179	5.02369
	18	RUAG35.1c	TR	Male	vehicle control	622	183970	0.00338099	0.3699
	13	RUAL4.1c	TR	Male	MTZ	1232	208314	0.00591415	0.647042
	14	RUAG36.1a	TL	Male	MTZ	33748	198396	0.170104	18.6104
	15	RUAG35.1e	TLBL	Male	MTZ	3892	213537	0.0182263	1.99407
	16	RUAG25.2a	TL	Male	MTZ	6893	178289	0.0386619	4.22984
	17	RUAG37.1f	TRBR	Male	MTZ	980	166952	0.00586995	0.642207
	18	RUAG37.2c	TR	Male	MTZ	3870	185732	0.0208365	2.27963
	soluble	RUAG15.1a	TL	Female	vehicle control	121967	133439	0.914028	100
Blot 4	19	RUAG37.1e	TLBL	Male	vehicle control	3957	145236	0.0272453	0.197586
	19	RUAG37.2d	BR	Male	MTZ	6507	181129	0.0359247	0.26053
	20	RUAG27.1c		Male	MTZ	5505	173966	0.0316441	0.229487
	21	RUAG37.1c		Male	MTZ	3374	166918	0.0202135	0.14659
						1840000	133439	13.7891	100

## Sheet: Fig.6d
	pre-trt									after trt
	Mouse ID	Novel object	Group	Gender	Genotype	Exploring time Novel Object (ENO)	Exploring time Familiar Object (EFO)	Novelty preference		Mouse ID	Novel object	Group	Gender	Genotype	Exploring time Novel Object (ENO)	Exploring time Familiar Object (EFO)	Novelty preference
1	RUAG16.1f	B	MTZ	Female	PS19:Het	7.8	13	37.5		RUAG16.1f	B	MTZ	Female	PS19:Het	8.8	7.1	55.3459
2	RUAG18.1l	A	MTZ	Female	PS19:Het	2.675	7.3	26.817		RUAG18.1l	A	MTZ	Female	PS19:Het	9.7	9.9	49.4898
3	RUAG19.1h	A	MTZ	Female	PS19:Het	4.65	4.5	50.8197		RUAG19.1h	A	MTZ	Female	PS19:Het	10.6	3.4	75.7143
4	RUAG25.1g	B	MTZ	Female	PS19:Het	15.525	13.825	52.8961		RUAG25.1g	B	MTZ	Female	PS19:Het	23.7	38.55	38.0723
5	RUAG29.1h	A	MTZ	Female	PS19:Het	4.2	4.6	47.7273		RUAG29.1h	A	MTZ	Female	PS19:Het	7.4	4.8	60.6557
6	RUAG30.1p	A	MTZ	Female	PS19:Het	0.325	24.625	1.30261		RUAG30.1p	B	MTZ	Female	PS19:Het	11.3	6.4	63.8418
7	RUAG30.1r	A	MTZ	Female	PS19:Het	14.4	10.1	58.7755		RUAG30.1r	B	MTZ	Female	PS19:Het	12.324	13.9	46.9951
8	RUAG25.2h	B	MTZ	Female	PS19:Het	3.925	7.5	34.3545		RUAG25.2h	B	MTZ	Female	PS19:Het	8.1	9.6	45.7627
9	RUAG35.1h	A	MTZ	Female	PS19:Het	7.1	4.5	61.2069		RUAG35.1h	B	MTZ	Female	PS19:Het	16.1	8.6	65.1822
10	RUAG35.1k	A	MTZ	Female	PS19:Het	0	1.4	0		RUAG35.1k	A	MTZ	Female	PS19:Het	9.051	5.525	62.0952
11	RUAG37.1j	B	MTZ	Female	PS19:Het	10.175	12.3	45.2725		RUAG37.1j	B	MTZ	Female	PS19:Het	4.2	4.9	46.1538
12	RUAG16.1c	A	MTZ	Male	PS19:Het	11.2	10.4	51.8519		RUAG16.1c	B	MTZ	Male	PS19:Het	6.6	8.8	42.8571
13	RUAG27.1b	B	MTZ	Male	PS19:Het	11.15	15.125	42.4358		RUAG27.1b	B	MTZ	Male	PS19:Het	12.825	7.95	61.7329
14	RUAG27.1c	B	MTZ	Male	PS19:Het	0.875	1.8	32.7103		RUAG27.1c	B	MTZ	Male	PS19:Het	0.45	2.175	17.1429
15	RUAG29.1b	B	MTZ	Male	PS19:Het	13.25	7.775	63.0202		RUAG29.1b	A	MTZ	Male	PS19:Het	12.1	7.2	62.6943
16	RUAL4.1c	A	MTZ	Male	PS19:Het	7	11.3	38.2514		RUAL4.1c	B	MTZ	Male	PS19:Het	20	14	58.8235
17	RUAG25.2a	A	MTZ	Male	PS19:Het	5.5	6.6	45.4545		RUAG25.2a	A	MTZ	Male	PS19:Het	38.325	18.2	67.8019
18	RUAG35.1e	A	MTZ	Male	PS19:Het	2.2	2.4	47.8261		RUAG35.1e	B	MTZ	Male	PS19:Het	3.1	3.4	47.6923
19	RUAG36.1a	B	MTZ	Male	PS19:Het	2.375	0	100		RUAG36.1a	B	MTZ	Male	PS19:Het	0.7	0	100
20	RUAG37.1f	A	MTZ	Male	PS19:Het	1.1	0.8	57.8947		RUAG37.1f	A	MTZ	Male	PS19:Het	7.8	3.6	68.4211
21	RUAG37.2c	B	MTZ	Male	PS19:Het	7.2	11.6	38.2979		RUAG37.2c	B	MTZ	Male	PS19:Het	7.4	4.1	64.3478
22	RUAG37.2d	B	MTZ	Male	PS19:Het	6.2	7.4	45.5882		RUAG37.2d	B	MTZ	Male	PS19:Het	0.5	4.2	10.6383
1	RUAG16.1d	B	tg control	Female	PS19:Het	5.3	13.5	28.1915		RUAG16.1d	B	tg control	Female	PS19:Het	10.5	9.3	53.0303
2	RUAG18.1n	B	tg control	Female	PS19:Het	3.1	6.2	33.3333		RUAG18.1n	A	tg control	Female	PS19:Het	11.7	10.2	53.4247
3	RUAG28.1g	B	tg control	Female	PS19:Het	9.8	15	39.5161		RUAG28.1g	A	tg control	Female	PS19:Het	6	13	31.5789
4	RUAG28.1h	B	tg control	Female	PS19:Het	10.3	3.6	74.1007		RUAG28.1h	A	tg control	Female	PS19:Het	33.9	16	67.9359
5	RUAG28.1i	B	tg control	Female	PS19:Het	7.65	8.05	48.7261		RUAG28.1i	A	tg control	Female	PS19:Het	12.8	9.3	57.9186
6	RUAG28.1k	A	tg control	Female	PS19:Het	14.1	9.1	60.7759		RUAG28.1k	A	tg control	Female	PS19:Het	19.5	5.3	78.629
7	RUAG36.1h	A	tg control	Female	PS19:Het	13.5	7.4	64.5933		RUAG36.1h	A	tg control	Female	PS19:Het	6.1	6.3	49.1935
8	RUAG36.1i	A	tg control	Female	PS19:Het	0	0.8	0		RUAG36.1i	A	tg control	Female	PS19:Het	2.4	3.6	40
9	RUAG36.1j	A	tg control	Female	PS19:Het	1.1	0.5	68.75		RUAG36.1j	A	tg control	Female	PS19:Het	7.7	6.2	55.3957
10	RUAG18.1e	A	tg control	Male	PS19:Het	1.1	0.4	73.3333		RUAG18.1e	B	tg control	Male	PS19:Het	0.6	1.1	35.2941
11	RUAG18.1g	B	tg control	Male	PS19:Het	1.4	4.9	22.2222		RUAG18.1g	A	tg control	Male	PS19:Het	11.8	13	47.5806
12	RUAG25.1b	B	tg control	Male	PS19:Het	0.4	0	100		RUAG25.1b	B	tg control	Male	PS19:Het	4.2	4.2	50
13	RUAG28.1c	B	tg control	Male	PS19:Het	5.9	6.8	46.4567		RUAG28.1c	A	tg control	Male	PS19:Het	8.1	10.8	42.8571
14	RUAG30.1a	A	tg control	Male	PS19:Het	0.3	0.7	30		RUAG30.1a	A	tg control	Male	PS19:Het	5.799	7.399	43.9385
15	RUAG30.1f	A	tg control	Male	PS19:Het	2.2	1.9	53.6585		RUAG30.1f	A	tg control	Male	PS19:Het	6.4	3.8	62.7451
1	RUAG15.1a	A	vehicle control	Female	PS19:Het	8	4.7	62.9921		RUAG15.1a	B	vehicle control	Female	PS19:Het	8	10.6	43.0108
2	RUAG16.1e	B	vehicle control	Female	PS19:Het	2.7	7.6	26.2136		RUAG16.1e	B	vehicle control	Female	PS19:Het	18.4	19.799	48.1688
3	RUAG18.1k	A	vehicle control	Female	PS19:Het	8.075	11.125	42.0573		RUAG18.1k	A	vehicle control	Female	PS19:Het	18.5	8.8	67.7656
4	RUAG19.1c	B	vehicle control	Female	PS19:Het	5.525	6.775	44.9187		RUAG19.1c	A	vehicle control	Female	PS19:Het	5.025	3.15	61.4679
5	RUAG24.1d	B	vehicle control	Female	PS19:Het	0.95	0	100		RUAG24.1d	B	vehicle control	Female	PS19:Het	0	0.3	0
6	RUAG24.1f	B	vehicle control	Female	PS19:Het	0.9	2.025	30.7692		RUAG24.1f	B	vehicle control	Female	PS19:Het	2.2	5.6	28.2051
7	RUAG25.1k	B	vehicle control	Female	PS19:Het	6.4	6.8	48.4848		RUAG25.1k	A	vehicle control	Female	PS19:Het	13.99	10.7	56.6626
8	RUAG30.1o	A	vehicle control	Female	PS19:Het	4.3	6.8	38.7387		RUAG30.1o	A	vehicle control	Female	PS19:Het	7.4	7.5	49.6644
9	RUAG30.1q	A	vehicle control	Female	PS19:Het	1.975	1.425	58.0882		RUAG30.1q	B	vehicle control	Female	PS19:Het	1.8	4.7	27.6923
10	RUAG35.1j	A	vehicle control	Female	PS19:Het	4.9	5.3	48.0392		RUAG35.1j	A	vehicle control	Female	PS19:Het	3.725	4.7	44.2136
11	RUAG37.1h	B	vehicle control	Female	PS19:Het	1.2	4.1	22.6415		RUAG37.1h	B	vehicle control	Female	PS19:Het	12.4	24.6	33.5135
12	RUAG18.1d	B	vehicle control	Male	PS19:Het	5.2	4	56.5217		RUAG18.1d	B	vehicle control	Male	PS19:Het	15.3	16.4	48.265
13	RUAG20.1a	B	vehicle control	Male	PS19:Het	0.7	6.6	9.58904		RUAG20.1a	A	vehicle control	Male	PS19:Het	7.4	8.6	46.25
14	RUAG29.1a	B	vehicle control	Male	PS19:Het	9.55	6.4	59.8746		RUAG29.1a	A	vehicle control	Male	PS19:Het	9.4	14.8	38.843
15	RUAG30.1i	A	vehicle control	Male	PS19:Het	22.3	11.7	65.5882		RUAG30.1i	A	vehicle control	Male	PS19:Het	23	9.6	70.5521
16	RUAL4.1a	A	vehicle control	Male	PS19:Het	0.475	0.475	50		RUAL4.1a	B	vehicle control	Male	PS19:Het	0.4	4.9	7.54717
17	RUAG35.1c	A	vehicle control	Male	PS19:Het	1.3	1	56.5217		RUAG35.1c	B	vehicle control	Male	PS19:Het	7.2	6.4	52.9412
18	RUAG36.1d	B	vehicle control	Male	PS19:Het	0	2.9	0		RUAG36.1d	B	vehicle control	Male	PS19:Het	0.5	1.4	26.3158
19	RUAG37.1e	A	vehicle control	Male	PS19:Het	9.6	4.5	68.0851		RUAG37.1e	A	vehicle control	Male	PS19:Het	5.025	5.975	45.6818
20	RUAG38.1b	B	vehicle control	Male	PS19:Het	7.7	10.3	42.7778		RUAG38.1b	B	vehicle control	Male	PS19:Het	2.1	16.2	11.4754
21	RUAG37.2f	B	vehicle control	Male	PS19:Het	11.2	8.7	56.2814		RUAG37.2f	B	vehicle control	Male	PS19:Het	1.2	8.2	12.766
1	RUAG15.1b	B	wt control	Female	WT	5.1	6.1	45.5357		RUAG15.1b	B	wt control	Female	WT	5.9	4.1	59
2	RUAG16.1g	B	tg control	Female	WT	6	6.2	49.1803		RUAG16.1g	B	wt control	Female	WT	11.499	16.99	40.3629
3	RUAG18.1m	B	wt control	Female	WT	3.5	0	100		RUAG18.1m	A	wt control	Female	WT	4	3.7	51.9481
4	RUAG18.1o	A	wt control	Female	WT	3.6	3.2	52.9412		RUAG18.1o	A	wt control	Female	WT	7.275	2.1	77.6
5	RUAG19.1d	B	wt control	Female	WT	5.875	5.3	52.5727		RUAG19.1d	A	wt control	Female	WT	1.075	0.425	71.6667
6	RUAG19.1e	A	wt control	Female	WT	5.5	1.6	77.4648		RUAG19.1e	A	wt control	Female	WT	4.475	2.25	66.5428
7	RUAG19.1f	A	wt control	Female	WT	2.8	1.8	60.8696		RUAG19.1f	A	wt control	Female	WT	6.225	3.325	65.1832
8	RUAG19.1g	A	wt control	Female	WT	3.067	0.725	80.8808		RUAG19.1g	A	wt control	Female	WT	8.45	3.325	71.7622
9	RUAG25.1h	B	wt control	Female	WT	1.975	2.4	45.1429		RUAG25.1h	B	wt control	Female	WT	2.45	3.6	40.4959
10	RUAG29.1i	A	wt control	Female	WT	5.1	2.5	67.1053		RUAG29.1i	A	wt control	Female	WT	6.2	1.9	76.5432
11	RUAG37.1g	B	wt control	Female	WT	5.8	4.4	56.8627		RUAG37.1g	B	wt control	Female	WT	2.4	3.6	40
12	RUAG18.1c	B	wt control	Male	WT	0.3	0	100		RUAG18.1c	B	wt control	Male	WT	1.7	4.701	26.5584
13	RUAG18.1f	A	wt control	Male	WT	2.4	1	70.5882		RUAG18.1f	B	wt control	Male	WT	1.1	2	35.4839
14	RUAG19.1b	B	wt control	Male	WT	1.2	2.848	29.6443		RUAG19.1b	A	wt control	Male	WT	1	0.6	62.5
15	RUAG21.1a	A	wt control	Male	WT	5.05	3.9	56.4246		RUAG21.1a	A	wt control	Male	WT	1.4	0.3	82.3529
16	RUAG21.1b	A	wt control	Male	WT	6.675	1.975	77.1676		RUAG21.1b	A	wt control	Male	WT	3.375	1.95	63.3803
17	RUAG21.1c	B	wt control	Male	WT	0.3	1.1	21.4286		RUAG21.1c	A	wt control	Male	WT	6.65	1.825	78.4661
18	RUAG30.1b	A	wt control	Male	WT	2.4	1.3	64.8649		RUAG30.1b	A	wt control	Male	WT	4.7	9.101	34.0555
19	RUAG30.1j	A	wt control	Male	WT	0	1.05	0		RUAG30.1j	A	wt control	Male	WT	0.2	0	100
20	RUAG35.1a	B	wt control	Male	WT	1.375	1.05	56.701		RUAG35.1a	B	wt control	Male	WT	6.299	1.5	80.7668

## Sheet: Fig.6e
BRC: counted on 2nd-5th January 2024											divide by 1000000000	Cell Density
NeuN_rabbit_1:1000 _ 2 nights @4oC	MTZ-PS19 mice								Estimated Population using User Defined Section Thickness	Measured Volume (µm³)	Measured Volume (mm³)	# of positive cell per mm³
	Animal Name	Earmark	Sex	Birth Date	Age (Weeks)	Genotype	trt
1	RUAG75.1e	BR	Female	2023-02-01	45.3	PS19	MTZ		65333.3	914825000	0.914825	71416.2	71416.2
2	RUAG78.1b	BLBR	Male	2023-02-26	41.7	PS19	MTZ		84853.3	1297970000	1.29797	65373.9	65373.9
3	RUAG78.1e	TR	Female	2023-02-26	41.7	PS19	MTZ		111627	1043740000	1.04374	106949	106949
4	RUAG79.1f	TLTR	Female	2023-03-01	41.3	PS19	MTZ		101120	1057530000	1.05753	95619	95619
5	RUAG79.1g	BLBR	Female	2023-03-01	41.3	PS19	MTZ		53760	823836000	0.823836	65255.7	65255.7
6	RUAG76.1e	TRBR	Female	2023-03-03	41	PS19	MTZ		80160	890715000	0.890715	89995.1	89995.1
								average	82808.9			82434.8	82434.8
								sem	7625.93			6203.87	6203.87
1	RUAG77.1b	BL	Male	2023-02-26	41.7	PS19	vehicle		85173.3	1478130000	1.47813	57622.4	57622.4
2	RUAG78.1g	TLBL	Female	2023-02-26	41.7	PS19	vehicle		56426.7	964135000	0.964135	58525.7	58525.7
3	RUAG79.1b	BR	Male	2023-03-01	41.3	PS19	vehicle		98880	1052200000	1.0522	93974.5	93974.5
4	RUAG79.1h	TLBR	Female	2023-03-01	41.3	PS19	vehicle		52426.7	687836000	0.687836	76219.7	76219.7
5	RUAG79.1c	TLTR	Male	2023-03-01	41.3	PS19	vehicle		40426.7	606080000	0.60608	66701.9	66701.9
6	RUAG74.1i	BLBR	Female	2023-02-17	43	PS19	vehicle		50186.7	847577000	0.847577	59211.9	59211.9
7	RUAG77.1e	BL	Female	2023-02-26	41.7	PS19	vehicle		58346.7	962722000	0.962722	60605.9	60605.9
8	RUAG77.1g	BR	Female	2023-02-26	41.7	PS19	vehicle		41600	686854000	0.686854	60566	60566
								average	60433.3			66678.5	66678.5
								sem	6940.43			4206.15	4206.15
	RUAG74.1a	TL	Male	17-Feb-23	43	WT			140747	1036280000	1.03628	135819	135819
	RUAG74.1d	BR	Male	17-Feb-23	43	WT			104107	1054230000	1.05423	98751.4	98751.4
	RUAG78.1c	TL	Female	2023-02-26	41.7	WT			113280	954109000	0.954109	118729	118729
	RUAG78.1d	BL	Female	2023-02-26	41.7	WT			92266.7	1011060000	1.01106	91257.4	91257.4
	RUAG78.1h	TRBR	Female	2023-02-26	41.7	WT			86986.7	1034370000	1.03437	84096.3	84096.3
								average	90721.2			88809.8	88809.8
								sem	15074.8			15194.9	15194.9

## Sheet: Fig.6f
AT8
BRC: counted on 17th January 2024											divide by 1000000000	Cell Density
AT8_1:1000 _ 2 nights @4oC	MTZ-PS19 mice								Estimated Population using User Defined Section Thickness	Measured Volume (µm³)	Measured Volume (mm³)	# of positive cell per mm³
	Animal Name	Earmark	Sex	Birth Date	Age (Weeks)	Genotype	trt
1	RUAG75.1e	BR	Female	2023-02-01	45.3	PS19	MTZ		34346.7	980443000	0.980443	35031.8	35031.8
2	RUAG78.1b	BLBR	Male	2023-02-26	41.7	PS19	MTZ		39200	698121000	0.698121	56150.7	56150.7
3	RUAG78.1e	TR	Female	2023-02-26	41.7	PS19	MTZ		32586.7	1135560000	1.13556	28696.6	28696.6
4	RUAG79.1f	TLTR	Female	2023-03-01	41.3	PS19	MTZ		44053.3	1067780000	1.06778	41256.9	41256.9
5	RUAG79.1g	BLBR	Female	2023-03-01	41.3	PS19	MTZ		24426.7	834022000	0.834022	29287.8	29287.8
6	RUAG76.1e	TRBR	Female	2023-03-03	41	PS19	MTZ		38453.3	934175000	0.934175	41162.9	41162.9
								average	35511.1			38597.8	38597.8
								sem	2387.5			3602.72	3602.72
1	RUAG77.1b	BL	Male	2023-02-26	41.7	PS19	vehicle		51466.7	1108200000	1.1082	46441.7	46441.7
2	RUAG78.1g	TLBL	Female	2023-02-26	41.7	PS19	vehicle		79253.3	1069730000	1.06973	74087.2	74087.2
3	RUAG79.1b	BR	Male	2023-03-01	41.3	PS19	vehicle		128213	1395670000	1.39567	91865.1	91865.1
4	RUAG79.1h	TLBR	Female	2023-03-01	41.3	PS19	vehicle		35146.7	881745000	0.881745	39860.3	39860.3
5	RUAG79.1c	TLTR	Male	2023-03-01	41.3	PS19	vehicle		59466.7	1246520000	1.24652	47706.1	47706.1
6	RUAG74.1i	BLBR	Female	2023-02-17	43	PS19	vehicle		36106.7	653634000	0.653634	55239.9	55239.9
7	RUAG77.1e	BL	Female	2023-02-26	41.7	PS19	vehicle		90986.7	1253220000	1.25322	72602.3	72602.3
8	RUAG77.1g	BR	Female	2023-02-26	41.7	PS19	vehicle		55200	834682000	0.834682	66133	66133
								average	66980			61742	61742
								sem	10449.3			5840.77	5840.77
PHF1
BRC: counted on 18th January 2024											divide by 1000000000	Cell Density
PHF1_1:1000 _ 2 nights @4oC	MTZ-PS19 mice								Estimated Population using User Defined Section Thickness	Measured Volume (µm³)	Measured Volume (mm³)	# of positive cell per mm³
	Animal Name	Earmark	Sex	Birth Date	Age (Weeks)	Genotype	trt
1	RUAG75.1e	BR	Female	2023-02-01	45.3	PS19	MTZ		59680	971682000	0.971682	61419.3	61419.3
2	RUAG78.1b	BLBR	Male	2023-02-26	41.7	PS19	MTZ		37280	615966000	0.615966	60522.8	60522.8
3	RUAG78.1e	TR	Female	2023-02-26	41.7	PS19	MTZ		35093.3	902580000	0.90258	38881.1	38881.1
4	RUAG79.1f	TLTR	Female	2023-03-01	41.3	PS19	MTZ		52800	1167690000	1.16769	45217.5	45217.5
5	RUAG79.1g	BLBR	Female	2023-03-01	41.3	PS19	MTZ		37600	824991000	0.824991	45576.3	45576.3
6	RUAG76.1e	TRBR	Female	2023-03-03	41	PS19	MTZ		41760	1071430000	1.07143	38975.9	38975.9
								average	44035.6			48432.2	48432.2
								sem	3513.4			3584.63	3584.63
1	RUAG77.1b	BL	Male	2023-02-26	41.7	PS19	vehicle		49760	948191000	0.948191	52478.9	52478.9
2	RUAG78.1g	TLBL	Female	2023-02-26	41.7	PS19	vehicle		82826.7	1371020000	1.37102	60412.4	60412.4
3	RUAG79.1b	BR	Male	2023-03-01	41.3	PS19	vehicle		50506.7	627141000	0.627141	80534.8	80534.8
4	RUAG79.1h	TLBR	Female	2023-03-01	41.3	PS19	vehicle		53813.3	1036150000	1.03615	51935.8	51935.8
5	RUAG79.1c	TLTR	Male	2023-03-01	41.3	PS19	vehicle		77440	1028720000	1.02872	75278	75278
6	RUAG74.1i	BLBR	Female	2023-02-17	43	PS19	vehicle		40960	684944000	0.684944	59800.5	59800.5
7	RUAG77.1e	BL	Female	2023-02-26	41.7	PS19	vehicle		60906.7	1105370000	1.10537	55100.7	55100.7
8	RUAG77.1g	BR	Female	2023-02-26	41.7	PS19	vehicle		48853.3	1056080000	1.05608	46259.1	46259.1
								average	58133.3			60225	60225
								sem	4908.98			3962.75	3962.75

## Sheet: Fig.6g
AT8
BRC: counted on 25th January 2024											divide by 1000000000	Cell Density
AT8_1:1000 _ 2 nights @4oC	MTZ-PS19 mice								Estimated Population using User Defined Section Thickness	Measured Volume (µm³)	Measured Volume (mm³)	# of positive cell per mm³
	Animal Name	Earmark	Sex	Birth Date	Age (Weeks)	Genotype	trt
1	RUAG75.1e	BR	Female	2023-02-01	45.3	PS19	MTZ		18720	894539000	0.894539	20927	20927
2	RUAG78.1b	BLBR	Male	2023-02-26	41.7	PS19	MTZ		10506.7	688394000	0.688394	15262.6	15262.6
3	RUAG78.1e	TR	Female	2023-02-26	41.7	PS19	MTZ		23146.7	1561060000	1.56106	14827.5	14827.5
4	RUAG79.1f	TLTR	Female	2023-03-01	41.3	PS19	MTZ		19360	1574440000	1.57444	12296.4	12296.4
5	RUAG79.1g	BLBR	Female	2023-03-01	41.3	PS19	MTZ		5280	643380000	0.64338	8206.66	8206.66
6	RUAG76.1e	TRBR	Female	2023-03-03	41	PS19	MTZ		9813.33	636564000	0.636564	15416.1	15416.1
								average	14471.1			14489.4	14489.4
								sem	2444.93			1477.29	1477.29
1	RUAG77.1b	BL	Male	2023-02-26	41.7	PS19	vehicle		27253.3	755096000	0.755096	36092.5	36092.5
2	RUAG78.1g	TLBL	Female	2023-02-26	41.7	PS19	vehicle		25973.3	1012500000	1.0125	25652.7	25652.7
3	RUAG79.1b	BR	Male	2023-03-01	41.3	PS19	vehicle		35093.3	1214490000	1.21449	28895.5	28895.5
4	RUAG79.1h	TLBR	Female	2023-03-01	41.3	PS19	vehicle		19626.7	981550000	0.98155	19995.6	19995.6
5	RUAG79.1c	TLTR	Male	2023-03-01	41.3	PS19	vehicle		25013.3	1604260000	1.60426	15591.8	15591.8
6	RUAG74.1i	BLBR	Female	2023-02-17	43	PS19	vehicle		14133.3	661438000	0.661438	21367.6	21367.6
7	RUAG77.1e	BL	Female	2023-02-26	41.7	PS19	vehicle		28960	1205620000	1.20562	24020.8	24020.8
8	RUAG77.1g	BR	Female	2023-02-26	41.7	PS19	vehicle		21280	913298000	0.913298	23300.2	23300.2
								average	24666.7			24364.6	24364.6
								sem	2121.28			2054.87	2054.87
PHF1
BRC: counted on 18th January 2024											divide by 1000000000	Cell Density
PHF1_1:1000 _ 2 nights @4oC	MTZ-PS19 mice								Estimated Population using User Defined Section Thickness	Measured Volume (µm³)	Measured Volume (mm³)	# of positive cell per mm³
	Animal Name	Earmark	Sex	Birth Date	Age (Weeks)	Genotype	trt
1	RUAG75.1e	BR	Female	2023-02-01	45.3	PS19	MTZ		23626.7	806214000	0.806214	29305.7	29305.7
2	RUAG78.1b	BLBR	Male	2023-02-26	41.7	PS19	MTZ		26720	678576000	0.678576	39376.6	39376.6
3	RUAG78.1e	TR	Female	2023-02-26	41.7	PS19	MTZ		34400	1027690000	1.02769	33473.1	33473.1
4	RUAG79.1f	TLTR	Female	2023-03-01	41.3	PS19	MTZ		25226.7	1120580000	1.12058	22512.2	22512.2
5	RUAG79.1g	BLBR	Female	2023-03-01	41.3	PS19	MTZ		16800	618147000	0.618147	27178	27178
6	RUAG76.1e	TRBR	Female	2023-03-03	41	PS19	MTZ		12053.3	551092000	0.551092	21871.7	21871.7
								average	23137.8			28952.9	28952.9
								sem	2771.75			2366.36	2366.36
1	RUAG77.1b	BL	Male	2023-02-26	41.7	PS19	vehicle		34506.7	711665000	0.711665	48487.2	48487.2
2	RUAG78.1g	TLBL	Female	2023-02-26	41.7	PS19	vehicle		44373.3	809817000	0.809817	54794.3	54794.3
3	RUAG79.1b	BR	Male	2023-03-01	41.3	PS19	vehicle		57280	865669000	0.865669	66168.5	66168.5
4	RUAG79.1h	TLBR	Female	2023-03-01	41.3	PS19	vehicle		26293.3	735389000	0.735389	35754.3	35754.3
5	RUAG79.1c	TLTR	Male	2023-03-01	41.3	PS19	vehicle		43946.7	1028840000	1.02884	42714.8	42714.8
6	RUAG74.1i	BLBR	Female	2023-02-17	43	PS19	vehicle		38506.7	736876000	0.736876	52256.6	52256.6
7	RUAG77.1e	BL	Female	2023-02-26	41.7	PS19	vehicle		38826.7	771118000	0.771118	50351.1	50351.1
8	RUAG77.1g	BR	Female	2023-02-26	41.7	PS19	vehicle		32266.7	780490000	0.78049	41341.6	41341.6
								average	39500			48983.5	48983.5
								sem	3118.71			3123.46	3123.46
