# Supplementary material for: Carbonic anhydrase inhibition ameliorates tau toxicity via enhanced tau secretion
Source: Nat Chem Biol. 2024 Oct 31;21(4):577–87. doi: 10.1038/s41589-024-01762-7 (PMC11949835; doi:10.1038/s41589-024-01762-7)
Supplement: Supplementary file 13 — Raw data for all graphs (separate sheet for each panel). [file 41589_2024_1762_MOESM13_ESM.xlsx]

## Sheet: Ext Data Fig.1c
		DMSO	100
		CLONIDINE	135
8	A11	CHLORPHENIRAMINE	167.19
8	B2	CHLORPHENOXAMINE	204.52
Point number for graph	Drug number >100
1						Alimentary tract and metabolism
2
3	1	1	ANISOTROPINE	Antispasmodic	Antispasmodic		203.35
4	2	1	DIFENOXIN	Antispasmodic, Antidiarrheal			184.91
5	3	1	FLAVOXATE	Antispasmodic			174.04
6	4	1	CAMYLOFIN, Calcium phosphate	Antispasmodic			143.35
7
8	5	1	CIMETIDINE	Antiulcerative	Antiulcerative		195.08
9	6	1	Irsogladine	Antiulcerative			131.75
10	7	1	ROXATIDINE ACETATE	Antiulcerative			140.76
11	8	1	PROGLUMIDE	Antiulcerative			149.72
12	9	1	CARBENOXOLONE, Carbenoxolone Sodium, Carbenoxolone disodium salt	Antiulcerative			197
13	10	1	PIRENZEPINE, Pirenzepine Hydrochloride, Pirenzepine dihydrochloride	Antiulcerative			253
14
15	11	1	Bismuth Aluminate	Antacid	Antacid		140.32
16
17	12	1	Itopride	Gastroprokinetic	Gastroprokinetic		156.12
18
19	13	1	Sennosides	Laxative	Laxative		133.96
20	14	1	LACTITOL	Laxative, Phamaceutic aid			137.41
21
22
23
24	15	1	Ferric phosphate	Vitamin	Vitamin		112.22
25	16	1	Carotenoids	Vitamin			133.94
26	17	1	VITAMIN B12	Vitamin			129.17
27	18	1	VITAMIN K5	Vitamin			182.9
28	19	1	MENADIOL SODIUM DIPHOSPHATE	Vitamin (prothrombogenic)., Vitamin			163.01
29	20	1	myo Inositol	Vitamin, Vitamin B complex, N/A			126.99
30	21	1	Vitamin E	Vitamin			190.93
31	22	1	DIMETHYL PHTHALATE	Vitamin			121.1
32	23	1	Pyridoxamine	Vitamin			154.58
33	24	1	DISODIUM ADENOSINE TRIPHOSPHATE	Vitamin			154.55
34	25	1	Flavin Adenin Dinucleotide	Vitamin			118.12
35	26	1	BIOTIN, d-Biotin	Vitamin			101.36
36	27	1	HESPERETIN, HESPERETIN (Vitamin P)	Vitamin			128
37
38	28	1	Durapatite	Nutrient	Nutrient		178.61
39	29	1	Sodium Glucuronate, Sodium glucuronate (D-Glucuronic acid)	Nutrient			142.17
40
41	30	1	CIANIDANOL	Antidiarrheal, N/A	Antidiarrheal		151.22
42
43
44
45
46
47	31	1	BROMOPRIDE	Antiemetic	Antiemetic		192.97
48	32	1	METOCLOPRAMIDE	Antiemetic			228.52
49	33	1	CEROUS OXALATE	Antiemetic			183.14
50	34	1	DOMPERIDONE, Domperidone maleate	Antiemetic			363
51
52	35	1	Dimethicone	Antiflatulent	Antiflatulent		122.26
53
54
55
56
57	36	1	Butoxamine, Butoxamine Hydrochloride	Antidiabetic	Antidiabetic		179.49
58	37	1	TOLAZAMIDE	Antidiabetic			159
59	38	1	PROADIFEN, Proadifen Hydrochloride, PROADIFEN HYDROCHLORIDE [SKF-525	Antidiabetic			111
60
61						Blood and blood forming organs
62
63	39	1	PICOTAMIDE	Antithrombotic	Antithrombotic		241.58
64
65
66
67	40	1	ADRENALONE	Hemostatic	Hemostatic		125.7
68
69	41	1	Ferrous Sulfate	Hematinic	Hematinic		193.69
70	42	1	Ferrous fumarate	MISC- Hematinic			151.11
71	43	1	Ferrous gluconate hydrate	MISC- Hematinic			107.83
72	44	1	Feredetate	Hematinic			209.23
73
74
75						Cardiovascular system
76
77	45	1	Methyldopa	Antihypertensive	Antihypertensive		460.87
78	46	1	VERAPAMIL	Antihypertensive, Antianginal			353.12
79	47	1	PARGYLINE	Antihypertensive			348.86
80	48	1	OXPRENOLOL	Antihypertensive			307.24
81	49	1	NISOLDIPINE	Antihypertensive			228.6
82	50	1	CARTEOLOL	Antihypertensive			224.97
83	51	1	CLONIDINE	Antihypertensive			218.85
84	52	1	AMYL NITRITE	Antihypertensive			193.21
85	53	1	DIAZOXIDE	Antihypertensive			188.42
86	54	1	CARVEDILOL	Antihypertensive			165.96
87	55	1	Pempidine, Pempidine (1,2,2,6,6-pentamethylpiperidine)	Antihypertensive			103.64
88	56	1	ALPRENOLOL, Alprenolol Hydrochloride	Antihypertensive			480
89	57	1	NITRENDIPINE	Antihypertensive			232
90
91	58	1	Nordefrin, Nordefrin Hydrochloride, NORDEFRIN HYDROCHLORIDE (+/-)	Antihypotensive	Antihypotensive		147
92	59	1	METHOXAMINE	Antihypotensive			106.27
93	60	1	OCTOPAMINE, Octopamine hydrochloride'(+,-)-, OCTOPAMINE HYDROCHLORIDE	Antihypotensive			104
94	61	1	NORFENEFRINE, Norfenefrine (Norphenylephrine hydrochloride)	Antihypotensive			131.38
95	62	1	OXEDRINE, Synephrine'(+,-)-, Oxedrine (Synephrine)	Antihypotensive			135.57
96	63	1	DEXECADOTRIL, Ecadotril, Racecadotril	Antihypotensive, Antidiarrheal			139.07
97
98	64	1	Ouabain	Cardiotonic	Cardiotonic		203
99
100	65	1	Spiroxatrine	Vasodilator	Vasodilator		101.89
101	66	1	BETAHISTINE, Betahistine Hydrochloride	Vasodilator			155
102	67	1	NIMODIPINE	Vasodilator			154
103	68	1	PAPAVERINE, Papaverine Hydrochloride	Vasodilator			143
104	69	1	NAFRONYL, Nafronyl Oxalate	Vasodilator			354
105
106	70	1	BEZAFIBRATE	Antihyperlipidemic	Antihyperlipidemic		163.05
107	71	1	ALUMINUM CLOFIBRATE	Antihyperlipidemic			135.73
108	72	1	MEGLUTOL	Antihyperlipidemic			208.48
109
110	73	1	CHROMOCARB	capillary protectant	capillary protectant		130.8
111	74	1	DIOSMIN	capillary protectant			148.92
112
113						Dermatologicals
114
115	75	1	Aminobenzoic acid	Dermatologic	Dermatologic		133.86
116	76	1	Allyl Isothiocyanate	Dermatologic, Therapeutic plant extract			131.02
117	77	1	Methyl Salicylate	Dermatologic			144.95
118	78	1	Bumetrizole	Dermatologic			172.87
119	79	1	PHENOTHRIN	Dermatologic			121.21
120
121	80	1	Salicylanilide	Antifungal	Antifungal		118.85
122	81	1	CHLORANIL 0.5%, Chloranil	Antifungal			185.37
123
124	82	1	PERBORATE MONOHYDRATE	Antiseptic	Antiseptic		348.23
125	83	1	Sodium Lauryl Sulfate	Antiseptic			344.37
126	84	1	OXYCHLOROSENE	Antiseptic			240.52
127	85	1	Bornyl Acetate	Antiseptic			216.79
128	86	1	PHENYLPHENOL	Antiseptic			199.75
129	87	1	METHYLDOPATE	Antiseptic			189.65
130	88	1	Paraformaldehyde	Antiseptic			176.56
131	89	1	IODINE TINCTURE UNK	Antiseptic, Thyroid			141.34
132	90	1	Tetraethylammonium Chloride	Antiseptic			228.29
133	91	1	Ammonium phosphate dibasic	Antiseptic			204.73
134	92	1	Benzyl Alcohol	Antiseptic			150.65
135	93	1	BRONOPOL	antiseptic			184.79
136	94	1	CARBAMIDE PEROXIDE	Antiseptic			141.84
137
138						Genito-urinary system and sex hormones
139
140
141	95	1	ALTHIAZIDE	Diuretic	Diuretic		179.1
142	96	1	CANRENONE	Diuretic			208.34
143	97	1	Canrenoate Potassium	Diuretic			149.01
144	98	1	AMILORIDE, Amiloride Hydrochloride, Amiloride hydrochloride dihydrate	Diuretic			207
145	99	1	spironolactone	Diuretic			136
146	100	1	THEOBROMINE	Diuretic			178
147
148	101	1	ETHYLENEDIAMINE	Urologic	Urologic		181.16
149
150	102	1	Hydroxyprogesterone Caproate	Progestogen	Progestogen		141.81
151	103	1	PREGNENOLONE 50MG/ML, Pregnenolone, PREDNISOLONE, PREGNENOLONE SULFATE, SODIUM SALT	Progestogen			102.02
152	104	1	Norethindrone	Progestogen			142.71
153
154	105	1	METHYLERGONOVINE, Propisergide, Methylergonovine Maleate	Oxytocic, Antimigraine	Oxytocic		139
155
156	106	1	Prasterone, Dehydroepiandrosterone, Prasterone (dehydroisoandrosterone), Prasterone (DHEA, dehydroepiandrosterone)	Steroid	Steroid		134.03
157
158
159						Systemic hormonal preparations
160
161	107	1	BETAMETHASONE	Glucocorticoid	Glucocorticoid		177.08
162	108	1	BECLOMETHASONE	Glucocorticoid			170.26
163
164	109	1	Perchloratemonohydrate	Thyroid	Thyroid		166.22
165	110	1	Aminothiazole, Aminothiazole (2-aminothiazole)	Thyroid			146.81
166
167						Antiinfectives for systemic use
168
169	111	1	VALACYCLOVIR	Antiviral	Antiviral		242.78
170	112	1	LOPINAVIR	Antiviral			187.4
171	113	1	DIDANOSINE	Antiviral			185.9
172	114	1	FOSCARNET, Foscarnet Sodium	Antiviral			146.54
173
174	115	1	GATIFLOXACIN	Antibiotic	Antibiotic		284.58
175	116	1	NITROFURANTOIN	Antibiotic			278.5
176	117	1	TETRACYCLINE	Antibiotic			233.99
177	118	1	TAZOBACTAM	Antibiotic			233.98
178	119	1	SPARFLOXACIN	Antibiotic			213.24
179	120	1	Furaltadone	Antibiotic, Antibacterial			212.55
180	121	1	Penicillin V potassium	Antibiotic			180.93
181	122	1	CEFPIRAMIDE	Antibiotic			169.01
182	123	1	CYCLACILLIN	Antibiotic			165.31
183	124	1	Sulfadiazine	Antibiotic			135.18
184	125	1	cefdinir	Antibiotic			122.36
185	126	1	MINOCYCLINE	Antibiotic			115.37
186	127	1	Levofloxacin	Antibiotic			113.73
187	128	1	Paromomycin, Paromomycin Sulfate	Antibiotic			127.66
188	129	1	Cefadroxil	Antibiotic			121.54
189	130	1	CEFOTAXIME, Cefotaxime Sodium, Cefotaxime sodium salt	Antibiotic			124.3
190	131	1	CHLORTETRACYCLINE, Chlortetracycline Hydrochloride	Antibiotic			129.92
191	132	1	CINOXACIN	Antibiotic			132.88
192	133	1	cloxacillin, Cloxacillin Sodium, Cloxacillin sodium salt	Antibiotic			147.67
193	134	1	Dicloxacillin, Dicloxacillin Sodium, Dicloxacillin sodium salt	Antibiotic			109.53
194	135	1	Erythromycin Ethylsuccinate	Antibiotic			104.94
195	136	1	SULFAMETHAZINE, Sulfamethazine sodium salt	Antibiotic			122.55
196	137	1	SULFAMETHIZOLE	Antibiotic			164.01
197	138	1	NALIDIXIC ACID, Nalidixic acid sodium salt hydrate, NALIDIXIC ACIDl	Antibiotic			158.54
198	139	1	SULFACETAMIDE, Sulfacetamide sodic hydrate	Antibiotic			170.16
199	140	1	SULFADIMETHOXINE	Antibiotic			169.3
200	141	1	SULFAMETHOXYPYRIDAZINE	Antibiotic			153.54
201	142	1	Clindamycin, Clindamycin hydrochloride	Antibiotic			128.25
202	143	1	MONENSIN, Monensin sodium salt, MONENSIN SODIUM (monensin A is shown), MONENSIN SODIUM	Antibiotic			332
203	144	1	SPIRAMYCIN	Antibiotic			214
204	145	1	Apramycin	Antibiotic			392
205	146	1	Sisomicin, PENTISOMICIN, Sisomicin sulfate	Antibiotic, Antibacterial			158.61
206	147	1	KANAMYCIN, KANAMYCIN acid, Kanamycin Sulfate, Kanamycin A sulfate	Antibiotic			324.52
207
208	148	1	Meclocycline	Antibacterial	Antibacterial		231.75
209	149	1	Symclosene	Antibacterial			112.02
210	150	1	BETAMIPRON	Antibacterial			128.13
211	151	1	CLOPIDOL	Antibacterial			110.92
212	152	1	FLUMEQUINE	Antibacterial			304
213
214						Antineoplastic and immunomodulating agents
215
216	153	1	AMINOGLUTETHIMIDE	Antineoplastic	Antineoplastic		428.32
217	154	1	TEMOZOLOMIDE	Antineoplastic			236.44
218	155	1	EFLORNITHIN	Antineoplastic			199.88
219	156	1	THIOGUANINE	Antineoplastic			179.26
220	157	1	MITOBRONITOL	Antineoplastic			128.6
221	158	1	AZACITIDINE, FAZARABINE, Azacytidine, Azacytidine-5, 5-AZACYTIDINE	Antineoplastic			221.37
222	159	1	ANCITABINE, ANCITABINE HYDROCHLORIDE	Antineoplastic			109
223	160	1	Thiodiglycol	Antineoplastic			126
224	161	1	SEMUSTINE	Antineoplastic			148.82
225
226	162	1	THALIDOMIDE	Immunomodulator	Immunomodulator		159.93
227
228						Musculo-skeletal system
229
230	163	1	METHOCARBAMOL	Muscle relaxant (skeletal)	Muscle relaxant		454.53
231	164	1	ORPHENADRINE CITRATE	Muscle relaxant (skeletal)			349.9
232	165	1	CHLORPHENESIN CARBAMATE	Muscle relaxant (skeletal)			174.04
233
234	166	1	Sodium Fluoride	Bone resorption inhibitor	Bone resorption inhibitor		193.23
235
236	167	1	GLUCOSAMINE	Antiarthritic, Antirheumatic	Antiarthritic		161.14
237
238						Nervous system
239
240	168	1	CHLOROFORM	Anesthetic	Anesthetic		794.84
241	169	1	ETHYL VINYL ETHER	Anesthetic			688.05
242	170	1	Risocaine	Anesthetic			193.23
243	171	1	Salicyl Alcohol	Anesthetic			166.22
244	172	1	Isobutamben	Anesthetic			158.46
245	173	1	XYLAZINE	Anesthetic, Sedative			285
246
247	174	1	Sodium Bromide	Sedative, Phamaceutic aid	Sedative		129.62
248
249	175	1	SELEGILINE	Antiparkinsonian	Antiparkinsonian		121.83
250	176	1	TRIHEXYPHENIDYL, Trihexyphenidyl Hydrochloride, Trihexyphenidyl-D,L Hydrochloride	Antiparkinsonian			161
251	177	1	MEMANTINE, Memantine Hydrochloride	Antiparkinsonian			180
252	178	1	Pergolide, Pergolide Mesylate	Antiparkinsonian			221
253
254
255
256	179	1	BUSPIRONE, Buspirone Hydrochloride	Anxiolytic	Anxiolytic		124
257
258	180	1	FLUPHENAZINE	Antipsychotic	Antipsychotic		105.29
259	181	1	PIMOZIDE	Antipsychotic			174.37
260	182	1	PERPHENAZINE	Antipsychotic			264
261
262
263	183	1	Gaboxadol, THIP Hydrochloride, GABOXADOL HYDROCHLORIDE	Anticonvulsant	Anticonvulsant		236.73
264
265	184	1	ALMOTRIPTAN	Antimigraine	Antimigraine		154.96
266
267
268
269	185	1	TRAZODONE, Trazodone Hydrochloride	Antidepressant	Antidepressant		191
270	186	1	TRIMIPRAMINE, Trimipramine Maleate, Trimipramine maleate salt	Antidepressant			235
271
272	187	1	DEMECARIUM	Cholinergic	Cholinergic		127.37
273	188	1	CHOLINE, Choline chloride	Cholinergic			273
274	189	1	ACETYLCHOLINE, Acetylcholine Chloride	Cholinergic			197
275
276	190	1	tubocurarine chloride, Tubocurarine, Tubocurarine chloride pentahydrate (+)	Neuromuscular blocking agent	Neuromuscular blocking agent		129
277
278	191	1	PIRACETAM	Nootropic	Nootropic		491
279	192	1	MEFEXAMIDE, Mefexamide hydrochloride	Nootropic			605
280	193	1	Brucine, Brucine Sulfate	Nootropic			111
281
282
283
284
285
286	194	1	Butacetin, BUPROPION	Analgesic	Analgesic		114.01
287	195	1	Sodium Salicylate	Analgesic			126
288
289						Antiparasitic products, insecticides and repellents
290
291	196	1	ACETARSONE	Antiprotozoal	Antiprotozoal		192.32
292	197	1	SULFAQUINOXALINE, Sulfaquinoxaline sodium salt, SULFAQUINOXALINE SODIUM	Antiprotozoal			406
293	198	1	RONIDAZOLE	Antiprotozoal			409
294
295	199	1	Quinine bisulfate	Antimalarial	Antimalarial		196.67
296
297	200	1	ARSAMBIDE	Antiamebic	Antiamebic		143.65
298
299
300	201	1	Oxantel	Anthelminithic	Anthelminithic		111.45
301	202	1	Clorsulon	Anthelminithic			117.91
302	203	1	Homidium Bromide, HOMIDIUM BROMIDE (Ethidium Bromide)	Anthelminithic			231.08
303	204	1	MORANTEL TARTRATE, MORANTEL CITRATE	Anthelminithic			232.17
304
305
306	205	1	CARBARIL	Ectoparasiticide	Ectoparasiticide		135.9
307
308	206	1	Butopyronoxyl	Insecticide	Insecticide		143.7
309	207	1	ETHOHEXADIOL	Insecticide			132.96
310
311
312						Respiratory system
313
314	208	1	BROMPHENIRAMINE	Antihistaminic	Antihistaminic		244.75
315	209	1	CHLORPHENOXAMINE	Antihistaminic			276.07
316	210	1	CHLORPHENIRAMINE	Antihistaminic			167.19
317	211	1	Pyrilamine Maleate	Antihistaminic			107.78
318	212	1	ZAPRINAST	Antihistaminic, Bronchodilator			125.49
319
320	213	1	DROPROPIZINE	Antitussive	Antitussive		116.28
321
322	214	1	FENOTEROL	Bronchodilator	Bronchodilator		119.68
323	215	1	PROXYPHYLLINE	Bronchodilator			140.92
324	216	1	TULOBUTEROL	Bronchodilator			140.45
325	217	1	CLENBUTEROL, Clenbuterol hydrochloride	Bronchodilator			235.01
326	218	1	METAPROTERENOL, Metaproterenol Polistirex, Metaproterenol Sulfate, Metaproterenol sulfate, orciprenaline sulfate	Bronchodilator			142
327	219	1	TERBUTALINE, Terbutaline Sulfate, Terbutaline hemisulfate	Bronchodilator			175
328
329	220	1	LOBELINE	MISC- Respiratory stimulant, Respiratory stimulant	Respiratory stimulant		113.32
330
331						Sensory organs
332
333	221	1	halcinonide	Antiinflammatory	Antiinflammatory		293.87
334	222	1	Fluocinolone acetonide	Antiinflammatory			195.76
335	223	1	Acetoxypregnenolone	Antiinflammatory			175.9
336	224	1	NABUMETONE	Antiinflammatory			167.54
337	225	1	Difluprednate	Antiinflammatory			389.01
338	226	1	OXOLAMINE	Antiinflammatory			206.95
339	227	1	Sulfosalicylic Acid	Antiinflammatory			162.82
340	228	1	ENOXOLONE, 18alpha-GLYCYRRHETINIC ACID, ENOXOLONE (18beta-glycyrrhetinic acid)	Antiinflammatory			208.05
341	229	1	TOLMETIN, Tolmetin Sodium, Tolmetin sodium salt dihydrate	Antiinflammatory			172
342	230	1	ISOXICAM	Antiinflammatory			358
343
344	231	1	HOMATROPINE	Mydriatic	Mydriatic		198.26
345	232	1	TROPICAMIDE	Mydriatic, Opthalmic			184.57
346	233	1	Phenylephrine	Mydriatic			177.29
347
348						Various
349
350	234	1	ORNITHINE	Antidote, Nutrient	Antidote		176.21
351	235	1	naltrexone, Naltrexone hydrochloride dihydrate, NALTREXONE HYDROCHLORIDE	Antidote			158
352	236	1	PIRENPERONE	Antidote			600
353
354
355	237	1	Lipoic Acid	MISC- Hepatic protectant, Antidote, Hepatic protectant	Hepatic protectant		221.11
356	238	1	SILIBININ	MISC- Hepatoprotectant	MISC- Hepatoprotectant		159.08
357
358	239	1	Butylparaben	Phamaceutic aid	Phamaceutic aid		117.15
359	240	1	MONOETHANOLAMINE	Phamaceutic aid			158.63
360	241	1	BENZALDEHYDE	Pharmaceutic aid, Phamaceutic aid			184.06
361	242	1	Butylated hydroxytoluene, 2,6-DI-t-BUTYL-4-METHYLPHENOL (BHT)	Phamaceutic aid			130.07
362
363	243	1	IODIPAMIDE	Diagnostic aid	Diagnostic aid		152
364	244	1	RESORCINOL	Diagnostic aid			139
365
366
367						N/A
368
369	245	1	BRILLIANT BLUE	N/A			109.1
370	246	1	KAWAIN, Kavain	N/A			108.59
371	247	1	Phloridzin	N/A			138.94
372	248	1	Spermine	N/A			165.23
373	249	1	TARTRAZINE	N/A			134.85
374	250	1	Ursolic Acid	N/A			140.53
375
376	251	1	calamine				251.27
377	252	1	Akwa tears				161.7
378	253	1	Rugby artificial tears solution				156.53
379	254	1	Albumin				101.31
380	255	1	IBUPROFEN				173.56
381	256	1	Ascorbic acid 6-palmitate				167.44
382
383	257	1	Isoproterenol (+)-bitartrate salt'(+)-				217.94
384	258	1	Bicuculline				161.55
385	259	1	Naringenine, NARINGENIN				143.62
386	260	1	vesamicol hydrochloride'L(-)-, VESAMICOL HYDROCHLORIDE				205.18
387	261	1	Amethopterin (R,S)				149.92
388	262	1	Boldine				144.33
389	263	1	Caffeic acid				112.47
390	264	1	Chicago sky blue 6B				111.34
391	265	1	Chlorogenic acid				122.13
392	266	1	Corticosterone				156.86
