# Supplementary material for: Carbonic anhydrase inhibition ameliorates tau toxicity via enhanced tau secretion
Source: Nat Chem Biol. 2024 Oct 31;21(4):577–87. doi: 10.1038/s41589-024-01762-7 (PMC11949835; doi:10.1038/s41589-024-01762-7)
Supplement: Supplementary file 15 — Raw data for all graphs (separate sheet for each panel). [file 41589_2024_1762_MOESM15_ESM.xlsx]

## Sheet: Ext Data Fig.2b
WB	171a		zpr1						zpr3
			area	mean	IntDen	RawIntDen			area	mean	IntDen	RawIntDen		zpr3/zpr1	vs 1
	Unt	1	8928	10.699	95518	95518		11	8928	19.111	170626	170626		1.78632
	DMSO	2	8928	14.6	130348	130348		12	8928	19.033	169925	169925		1.30363	1
	T1	3	8928	12.806	114335	114335		13	8928	19.509	174179	174179		1.52341	1.16859
	T3	4	8928	18.961	169288	169288		14	8928	18.315	163513	163513		0.965887	0.740923
	A10	5	8928	9.048	80778	80778		15	8928	19.554	174580	174580		2.16123	1.65786
	A30	6	8928	15.847	141485	141485		16	8928	24.43	218108	218108		1.54156	1.18252
	N3	7	8928	11.536	102997	102997		17	8928	26.635	237797	237797		2.30878	1.77104
	N10	8	8928	16.475	147087	147087		18	8928	23.711	211691	211691		1.43922	1.10402
	M3	9	8928	22.292	199020	199020		19	8928	38.838	346748	346748		1.74228	1.33649
	M10	10	8928	16.174	144401	144401		20	8928	22.688	202556	202556		1.40273	1.07602
WB	175b		zpr1						zpr3
			area	mean	IntDen	RawIntDen			area	mean	IntDen	RawIntDen		zpr3/zpr1	vs 1
	Unt	1	6426	20.486	131643	131643		10	8694	15.612	135727	135727		1.03102
	DMSO	2	6426	46.748	300400	300400		11	8694	23.005	200003	200003		0.665789	1
	T1	3	6426	43.692	280767	280767		12	8694	36.749	319499	319499		1.13795	1.70918
	T3	4	6426	41.675	267804	267804		13	8694	21.663	188334	188334		0.703253	1.05627
	A10
	A30	5	6426	44.014	282831	282831		14	8694	29.871	259698	259698		0.918209	1.37913
	N3	6	6426	42.175	271018	271018		15	8694	37.47	325761	325761		1.20199	1.80536
	N10	7	6426	40.356	259326	259326		16	8694	28.135	244603	244603		0.943226	1.4167
	M3	8	6426	41.975	269731	269731		17	8694	23.098	200815	200815		0.744501	1.11822
	M10	9	6426	45.129	290002	290002		18	8694	41.552	361249	361249		1.24568	1.87098
WB	179 LICORa (2nd) (R4)		zpr1						zpr3
			area	mean	IntDen	RawIntDen			area	mean	IntDen	RawIntDen		zpr3/zpr1	vs 1
	Unt	1	0.013	19.361	0.252	90844		11	0.013	32.569	0.424	152814		1.68216
	DMSO	2	0.013	18.563	0.242	87099		12	0.013	26.905	0.351	126240		1.44939	1
	T1	3	0.013	21.594	0.281	101318		13	0.013	41.611	0.542	195241		1.92701	1.32954
	T3	4	0.013	24.925	0.325	116948		14	0.013	45.083	0.588	211528		1.80874	1.24793
	A10	5	0.013	24.464	0.319	114785		15	0.013	47.349	0.617	222162		1.93546	1.33537
	A30	6	0.013	23.322	0.304	109428		16	0.013	47.333	0.617	222087		2.02953	1.40027
	N3	7	0.013	20.517	0.267	96265		17	0.013	38.341	0.5	179897		1.86877	1.28935
	N10	8	0.013	22.095	0.288	103670		18	0.013	30.942	0.403	145178		1.40039	0.966193
	M3	9	0.013	23.938	0.312	112319		19	0.013	39.64	0.517	185991		1.65592	1.1425
	M10	10	0.013	22.895	0.298	107423		20	0.013	46.043	0.6	216034		2.01106	1.38753
WB		183b						183c
			zpr1						zpr3
			area	mean	IntDen	RawIntDen			area	mean	IntDen	RawIntDen		zpr3/zpr1	vs 1
	Unt	1	10080	9.815	98936	98936		1	7182	13.179	94652	94652		0.956699
	DMSO	2	10080	12.137	122341	122341		2	7182	10.77	77350	77350		0.632249	1
	T1	3	10080	26.022	262297	262297		3	7182	19.666	141241	141241		0.538477	0.851685
	T3	4	10080	23.766	239558	239558		4	7182	27.535	197753	197753		0.825491	1.30564
	A10	5	10080	32.099	323562	323562		5	7182	23.838	171202	171202		0.529117	0.83688
	A30	6	10080	29.883	301216	301216		6	7182	34.959	251072	251072		0.833528	1.31835
	N3	7	10080	31.027	312751	312751		7	7182	37.81	271550	271550		0.868263	1.37329
	N10	8	10080	23.288	234747	234747		8	7182	28.009	201163	201163		0.856935	1.35538
	M3	9	10080	29.805	300434	300434		9	7182	31.977	229657	229657		0.764417	1.20904
	M10	10	10080	20.675	208404	208404		10	7182	38.372	275588	275588		1.32237	2.09154

## Sheet: Ext Data Fig.2c
Wildtype
				zpr3						Zpr1
				area	Mean	IntDen	RawIntDen			area	Mean	IntDen	RawIntDen		zpr3/Zpr1	vs DMSO
WB 196 197 198 199 a 080616	196	DMSO	1	2268	22.304	50585	50585		5	2268	10.469	23743	23743		2.13052	1
		Temoz 1uM	2	2268	31.743	71992	71992		6	2268	10.261	23273	23273		3.09337	1.45193
		AminoGl 10uM	3	2268	30.416	68984	68984		7	2268	10.183	23094	23094		2.9871	1.40205
		Methoc 10uM	4	2268	49.928	113237	113237		8	2268	9.521	21594	21594		5.24391	2.46133
	197	DMSO	9	4347	73.102	317776	317776		13	2484	11.993	29790	29790		10.6672	1
		Temoz 1uM	10	4347	102.467	445422	445422		14	2484	22.145	55008	55008		8.0974	0.759093
		AminoGl 10uM	11	4347	70.606	306923	306923		15	2484	14.004	34787	34787		8.82292	0.827107
		Methoc 10uM	12	4347	54.309	236082	236082		16	2484	13.484	33495	33495		7.04828	0.660743
	198	DMSO	17	3456	88.589	306162	306162		21	2160	12.281	26528	26528		11.5411	1
		Temoz 1uM	18	3456	100.448	347150	347150		22	2160	16.64	35943	35943		9.65835	0.836866
		AminoGl 10uM	19	3456	94.481	326525	326525		23	2160	18.213	39340	39340		8.30008	0.719176
		Methoc 10uM	20	3456	45.639	157728	157728		24	2160	8.659	18703	18703		8.4333	0.73072
	199	DMSO	25	3456	42.183	145784	145784		29	2592	9.825	25466	25466		5.72465	1
		Temoz 1uM	26	3456	83.908	289986	289986		30	2592	11.981	31054	31054		9.33812	1.63121
		AminoGl 10uM	27	3456	74.773	258416	258416		31	2592	13.11	33982	33982		7.6045	1.32838
		Methoc 10uM	28	3456	92.559	319884	319884		32	2592	14.139	36648	36648		8.72855	1.52473
Rho-EGFP
			98b	zpr3					98a	zpr1
				area	mean	IntDen	RawIntDen			area	mean	IntDen	RawIntDen		zpr3/Zpr1	vs DMSO
	WB 98	Unt	1	8928	43.598	389247	389247		1	9216	20.708	190849	190849		2.03955
		DMSO	2	8928	19.515	174233	174233		2	9216	26.351	242850	242850		0.717451	1
		T1	3	8928	30.949	276313	276313		3	9216	24.091	222024	222024		1.24452	1.73464
		A10	4	8928	46.529	415409	415409		4	9216	24.536	226121	226121		1.83711	2.56061
		N10	5	8928	55.424	494824	494824		5	9216	25.504	235047	235047		2.10521	2.93429
		Methoc 3	6	8928	43.513	388482	388482		6	9216	26.887	247787	247787		1.56781	2.18524
			97b	zpr3					97a	zpr1
				area	mean	IntDen	RawIntDen			area	mean	IntDen	RawIntDen		zpr3/Zpr1	vs DMSO
	WB 98	Unt	1	8352	65.987	551127	551127		1	7740	32.365	250503	250503		2.20008
		DMSO	2	8352	59.75	499032	499032		2	7740	31.075	240521	240521		2.0748	1
		T1	3	8352	59.598	497763	497763		3	7740	31.099	240707	240707		2.06792	0.996686
		A10	4	8352	57.94	483912	483912		4	7740	30.574	236639	236639		2.04494	0.985609
		N10	5	8352	40.683	339785	339785		5	7740	25.587	198040	198040		1.71574	0.826944
		Methoc 3	6	8352	46.669	389783	389783		6	7740	27.96	216408	216408		1.80115	0.868109
			127	zpr3					127d	zpr1
				area	mean	IntDen	RawIntDen			area	mean	IntDen	RawIntDen		zpr3/Zpr1	vs DMSO
	WB 127	Unt	1	8910	32.25	287351	287351		1	9639	8.18	78843	78843		3.6446
		DMSO	2	8910	36.125	321878	321878		2	9639	8.515	82079	82079		3.92156	1
		T1	3	8910	53.001	472236	472236		3	9639	10.461	100830	100830		4.68349	1.19429
		A10	4	8910	52.794	470395	470395		4	9639	11.158	107556	107556		4.37349	1.11524
		N10	5	8910	33.616	299519	299519		5	9639	8.786	84692	84692		3.53657	0.901826
		Methoc 3	6	8910	22.889	203938	203938		6	9639	10.975	105784	105784		1.92787	0.491608
			130b	zpr3					130a	zpr1
				area	mean	IntDen	RawIntDen			area	mean	IntDen	RawIntDen		zpr3/Zpr1	vs DMSO
	WB 130	Unt	1	10032	35.312	354247	354247		1	8316	16.332	135816	135816		2.60829
		DMSO	2	10032	48.289	484439	484439		2	8316	15.435	128355	128355		3.77421	1
		T1	3	10032	47.662	478143	478143		3	8316	16.234	135003	135003		3.54172	0.9384
		A10	4	10032	25.492	255731	255731		4	8316	16.861	140218	140218		1.82381	0.483229
		N10	5	10032	39.531	396571	396571		5	8316	21.364	177661	177661		2.23218	0.591429
		Methoc 3	6	10032	15.199	152481	152481		6	8316	10.896	90611	90611		1.68281	0.44587

## Sheet: Ext Data Fig.2d
		Untreated			DMSO			Methocarbamol 3 uM
		Exp1 (1)	Exp2 (2)	Exp3 (3)	Exp1 (4)	Exp2 (5)	Exp3 (6)	Exp1 (10)	Exp2 (11)	Exp3 (12)
GAPDH	Ct	19.9322	19.3781	19.298	19.3082	20.5162	19.7989	19.1473	19.2268	19.6464
		19.7873	19.2907	19.2794	19.2805	20.358	19.8198	19.079	19.2806	19.6515
	Mean	19.8597	19.3344	19.2887	19.2944	20.4371	19.8094	19.1131	19.2537	19.649
GFP	Ct	27.6272	27.2172	27.4576	27.3214	28.1846	28.0475	26.7372	26.5647	27.4405
		27.2278	27.3346	27.3412	27.2999	28.2019	28.2234	27.5647	26.5343	27.5263
	Mean	27.4275	27.2759	27.3994	27.3106	28.1933	28.1355	27.1509	26.5495	27.4834
	DCt	7.56778	7.9415	8.11074	8.01624	7.75612	8.32611	8.03779	7.29579	7.83444
vs. Unt	mean	7.90906
	DDCt	-0.341282	0.0324314	0.201671	0.107179	-0.152946	0.417045	0.128726	-0.613277	-0.0746281
	2^(-DDCt)	1.26688	0.977771	0.869543	0.928401	1.11184	0.748957	0.914639	1.52973	1.05309
	Mean-2^(-DDCt)	1.03807			0.929732			1.16582
	Std	0.205417			0.181444			0.322669
	SEM	0.118598			0.104757			0.186293
	t-test				0.531192			0.593942
vs. DMSO	mean				8.03282
	DDCt	-0.462218	-0.0885041	0.0807359	-0.0165803	-0.273881	0.29611	0.0077903	-0.734212	-0.195564
	2^(-DDCt)	1.37766	1.06327	0.945575	1.01156	1.20906	0.814446	0.994615	1.66349	1.14517
	Mean-2^(-DDCt)	1.12883			1.01169			1.26776
	Std	0.223379			0.197305			0.350883
	SEM	0.128968			0.113914			0.202582
	t-test	0.53337						0.33239
			Untreated
			DMSO
			MC 3 μM
