# Supplementary material for: Carbonic anhydrase inhibition ameliorates tau toxicity via enhanced tau secretion
Source: Nat Chem Biol. 2024 Oct 31;21(4):577–87. doi: 10.1038/s41589-024-01762-7 (PMC11949835; doi:10.1038/s41589-024-01762-7)
Supplement: Supplementary file 17 — Raw data for all graphs (separate sheet for each panel). [file 41589_2024_1762_MOESM17_ESM.xlsx]

## Sheet: Ext Data Fig.3a
									% Phenotypes
			Normal	Mild	Moderate	Severe			Normal	Mild	Moderate	Severe								clutch	Normal	Mild	Moderate	Severe
Clutch 1		DMSO	5	5	8	2	20		25	25	40	10							DMSO	1	5	5	8	2
	Methoc	3 μM	10	4	6	0	20		50	20	30	0								2	10	11	9	3
		10 μM	8	4	7	1	20		40	20	35	5								3	8	9	12	1
		30μM	9	2	7	2	20		45	10	35	10								sum	23	25	29	6
			Normal	Mild	Moderate	Severe													3 μM	1	10	4	6	0
Clutch 2		DMSO	10	11	9	3	33		30.303	33.3333	27.2727	9.09091								2	14	14	4	1
	Methoc	3 μM	14	14	4	1	33		42.4242	42.4242	12.1212	3.0303								3	13	10	7	0
		10 μM	13	15	4	1	33		39.3939	45.4545	12.1212	3.0303								sum	37	28	17	1
		30μM	11	12	7	2	32		34.375	37.5	21.875	6.25
																			10 μM	1	8	4	7	1
			Normal	Mild	Moderate	Severe														2	13	15	4	1
Clutch 3		DMSO	8	9	12	1	30		26.6667	30	40	3.33333								3	13	8	9	0
	Methoc	3 μM	13	10	7	0	30		43.3333	33.3333	23.3333	0								sum	34	27	20	2
		10 μM	13	8	9	0	30		43.3333	26.6667	30	0
		30μM	11	8	10	1	30		36.6667	26.6667	33.3333	3.33333							30 μM	1	9	2	7	2
																				2	11	12	7	2
																				3	11	8	10	1
		All 3 clutches averages																		sum	31	22	24	5
			Normal	Mild	Moderate	Severe
		DMSO	27.3232	29.4444	35.7576	7.47475
	Methoc	3 μM	45.2525	31.9192	21.8182	1.0101
		10 μM	40.9091	30.7071	25.7071	2.67677
		30μM	38.6806	24.7222	30.0694	6.52778
		All 3 clutches STDEV
			Normal	Mild	Moderate	Severe
		DMSO	2.7118	4.19435	7.34809	3.61526
	Methoc	3 μM	4.13648	11.2788	9.03518	1.74955
		10 μM	2.12121	13.1995	12.0284	2.51868
		30μM	5.59146	13.8527	7.14536	3.342

## Sheet: Ext Data Fig.3b
			total numbers						Percentages
			Normal	Mild	Moderate	Severe	total		normal	mild	mod	severe
	Clutch 1	DMSO	8	1	7	5	21	DMSO 1	38.0952	4.7619	33.3333	23.8095
		Methoc. 3μM	10	2	8	0	20	Meth 1	50	10	40	0
	Clutch 2	DMSO	10	2	2	5	19	DMSO 2	52.6316	10.5263	10.5263	26.3158
		Methoc. 3μM	11	0	5	4	20	Meth 2	55	0	25	20
	Clutch 3	DMSO	15	5	0	2	22	DMSO 3	68.1818	22.7273	0	9.09091
		Methoc.3μM	18	1	4	0	23	Meth 3	78.2609	4.34783	17.3913	0

## Sheet: Ext Data Fig.3c
	18-01-18 DMSO-Methocarbamol and Verapamil Soluble-Insouble 1-3												18-01-18 DMSO-Methocarbamol and Verapamil Soluble-Insouble 2-3
		tau5 Soluble						Tubulin					tau5 Insoluble
		area	mean	Inr Den	RawIntDen			area	mean	Inr Den	RawIntDen		area	mean	Inr Den	RawIntDen
DMSO_1	1	10602	9.93	105282	105282		6	10602	16.455	174459	174459	1	9594	22.395	214857	214857
DMSO_2	2	10602	25.809	273626	273626		7	10602	37.182	394205	394205	2	9594	33.052	317099	317099
Methoc3_1	3	10602	18.405	195131	195131		8	10602	26.021	275878	275878	3	9594	6.96	66772	66772
Methoc3_2	4	10602	18.139	192313	192313		9	10602	29.505	312815	312815	4	9594	5.586	53588	53588
Methoc3_3	5	10602	19.413	205814	205814		10	10602	31.831	337472	337472	5	9594	5.737	55037	55037
										Soluble/Tubulin	Av. DMSO	vs DMSO
								DMSO_1	DMSO	0.603477	0.648799	0.930145
								DMSO_2		0.694121		1.06986
								Methoc3_1	Methoc. 3μM	0.707309		1.09018
								Methoc3_2		0.614782		0.947569
								Methoc3_3		0.60987		0.939998
										Insoluble/Soluble	Av. DMSO	vs DMSO
								DMSO_1	DMSO	230993	263694	0.87599
								DMSO_2		296394		1.12401
								Methoc3_1	Methoc. 3μM	61248.5		0.232271
								Methoc3_2		56553.1		0.214465
								Methoc3_3		58550.1		0.222038

## Sheet: Ext Data Fig.3d
													DMSO
			normal	mild	moderate	severe	total	%normal	%mild	%moderate	%severe			%normal	%mild	%moderate	%severe
		DMSO1	3	2	9	5	19	15.7895	10.5263	47.3684	26.3158		av	25.2632	10.1754	45.7895	18.7719	100
		DMSO2	7	3	7	3	20	35	15	35	15		stdev	9.60797	5.00923	10.0931	6.53317
		DMSO3	5	1	11	3	20	25	5	55	15		sem	5.54716	2.89208	5.82723	3.77193
																																				%normal	%mild	%moderate	%severe
																																		DMSO	1	25.2632	10.1754	45.7895	18.7719
	Tioxolone		Replicate 1					Replicate 2					Replicate 3
			normal	mild	moderate	severe	total	normal	mild	moderate	severe	total	normal	mild	moderate	severe	total																	Tioxolone	0.01	55.5556	16.6667	27.7778	0
		0.01	10	3	5	0	0																												0.03	20	10	70	0
		0.03	4	2	14	0	0																												0.1	26.4286	11.3492	53.9683	8.25397
		0.1	5	2	10	3	0	8	1	10	1	20	3	4	13	1	21																		0.3	37.0175	11.9298	47.7193	3.33333
		0.3	9	2	7	2	0	9	2	9	0	20	4	3	12	0	19																		1	57.3684	13.5088	27.4561	1.66667
		1	8	2	9	0	0	11	5	4	0	20	15	1	3	1	20																		3	38.3333	15	43.3333	3.33333
		3	7	3	9	1	0	7	3	10	0	20	9	3	7	1	20																		10
		10	-	-	-	-		-	-	-	-		-	-	-	-																			30
		30	-	-	-	-		-	-	-	-		-	-	-	-																			100
		100	-	-	-	-		-	-	-	-		-	-	-	-																		DMSO	1	25.2632	10.1754	45.7895	18.7719
			Replicate 1					Replicate 2					Replicate 3					average						STDEV					SEM					Acetazolamide	0.01	31.25	12.5	50	6.25
			%normal	%mild	%moderate	%severe		%normal	%mild	%moderate	%severe		%normal	%mild	%moderate	%severe		%normal	%mild	%moderate	%severe	SUM		%normal	%mild	%moderate	%severe		%normal	%mild	%moderate	%severe			0.03	25	20	50	5
		0.01	0	0	0	0											0.01	0	0	0	0	0	0.01	0	0	0	0	0.01	0	0	0	0			0.1	45.8543	16.9374	28.9542	8.25397
		0.03	0	0	0	0											0.03	0	0	0	0	0	0.03	0	0	0	0	0.03	0	0	0	0			0.3	63.3333	18.3333	18.3333	0
		0.1	0	0	0	0		40	5	50	5		14.2857	19.0476	61.9048	4.7619	0.1	18.0952	8.01587	37.3016	3.25397	66.6667	0.1	20.2703	9.87545	32.8479	2.82053	0.1	11.7031	5.7016	18.9648	1.62844			1	38.3333	26.6667	35	0
		0.3	0	0	0	0		45	10	45	0		21.0526	15.7895	63.1579	0	0.3	22.0175	8.59649	36.0526	0	66.6667	0.3	22.5155	7.98776	32.5157	0	0.3	12.9993	4.61173	18.773	0			3	40	10	46.6667	3.33333
		1	0	0	0	0		55	25	20	0		75	5	15	5	1	43.3333	10	11.6667	1.66667	66.6667	1	38.8373	13.2288	10.4083	2.88675	1	22.4227	7.63763	6.00925	1.66667			10	40	23.3333	31.6667	5
		3	0	0	0	0		35	15	50	0		45	15	35	5	3	26.6667	10	28.3333	1.66667	66.6667	3	23.6291	8.66025	25.658	2.88675	3	13.6423	5	14.8137	1.66667			30	38.3333	16.6667	33.3333	11.6667
		10	-	-	-	-		-	-	-	-		-	-	-	-	10	-	-	-	-		10	-	-	-	-	10	-	-	-	-			100	46.6667	28.3333	25	0
		30	-	-	-	-		-	-	-	-		-	-	-	-	30	-	-	-	-		30	-	-	-	-	30	-	-	-	-		DMSO	1	25.2632	10.1754	45.7895	18.7719
		100	-	-	-	-		-	-	-	-		-	-	-	-	100	-	-	-	-		100	-	-	-	-	100	-	-	-	-
																																		Methazolamide	0.01	35.2941	17.6471	47.0588	0
																																			0.03	10.5263	31.5789	52.6316	5.26316
																																			0.1	31.6667	13.3333	48.3333	6.66667
																																			0.3	33.4712	11.5246	53.3375	1.66667
			Replicate 1					Replicate 2					Replicate 3																						1	43.3333	20	36.6667	0
			normal	mild	moderate	severe	total	normal	mild	moderate	severe	total	normal	mild	moderate	severe	total																		3	40	23.3333	30	6.66667
	Acetazolamide	0.01	5	2	8	1	16																												10	23.5965	15.3509	61.0526	0
		0.03	5	4	10	1	20																												30	35.873	14.8413	44.3651	4.92063
		0.1	11	2	4	0	17	6	4	6	4	20	9	4	7	1	21																		100	42.619	13.0159	39.6032	4.7619
		0.3	15	2	3	0	20	11	6	3	0	20	12	3	5	0	20
		1	7	4	9	0	20	7	6	7	0	20	9	6	5	0	20
		3	11	2	7	0	20	7	1	10	2	20	6	3	11	0	20
		10	4	7	6	3	20	9	3	8	0	20	11	4	5	0	20
		30	9	1	8	2	20	8	4	7	1	20	6	5	5	4	20
		100	10	6	4	0	20	8	6	6	0	20	10	5	5	0	20
			Replicate 1					Replicate 2					Replicate 3					average						STDEV					SEM
			%normal	%mild	%moderate	%severe		%normal	%mild	%moderate	%severe		%normal	%mild	%moderate	%severe		%normal	%mild	%moderate	%severe	SUM		%normal	%mild	%moderate	%severe		%normal	%mild	%moderate	%severe
		0.01	31.25	12.5	50	6.25												31.25	12.5	50	6.25	100	0.01	0	0	0	0	0.01	0	0	0	0
		0.03	25	20	50	5												25	20	50	5	100	0.03	0	0	0	0	0.03	0	0	0	0
		0.1	64.7059	11.7647	23.5294	0		30	20	30	20		42.8571	19.0476	33.3333	4.7619	0.1	45.8543	16.9374	28.9542	8.25397	100	0.1	17.546	4.50496	4.98492	10.4473	0.1	10.1302	2.60094	2.87804	6.03175
		0.3	75	10	15	0		55	30	15	0		60	15	25	0	0.3	63.3333	18.3333	18.3333	0	100	0.3	10.4083	10.4083	5.7735	0	0.3	6.00925	6.00925	3.33333	0
		1	35	20	45	0		35	30	35	0		45	30	25	0	1	38.3333	26.6667	35	0	100	1	5.7735	5.7735	10	0	1	3.33333	3.33333	5.7735	0
		3	55	10	35	0		35	5	50	10		30	15	55	0	3	40	10	46.6667	3.33333	100	3	13.2288	5	10.4083	5.7735	3	7.63763	2.88675	6.00925	3.33333
		10	20	35	30	15		45	15	40	0		55	20	25	0	10	40	23.3333	31.6667	5	100	10	18.0278	10.4083	7.63763	8.66025	10	10.4083	6.00925	4.40959	5
		30	45	5	40	10		40	20	35	5		30	25	25	20	30	38.3333	16.6667	33.3333	11.6667	100	30	7.63763	10.4083	7.63763	7.63763	30	4.40959	6.00925	4.40959	4.40959
		100	50	30	20	0		40	30	30	0		50	25	25	0	100	46.6667	28.3333	25	0	100	100	5.7735	2.88675	5	0	100	3.33333	1.66667	2.88675	0
			Replicate 1					Replicate 2					Replicate 3
			normal	mild	moderate	severe	total	normal	mild	moderate	severe	total	normal	mild	moderate	severe	total
	Methazolamide	0.01	6	3	8	0	17					0					0
		0.03	2	6	10	1	19					0					0
		0.1	7	2	8	3	20	6	2	12	0	20	6	4	9	1	20
		0.3	7	2	10	0	19	6	4	11	0	21	7	1	11	1	20
		1	8	2	10	0	20	10	2	8	0	20	8	8	4	0	20
		3	10	7	2	1	20	6	5	7	2	20	8	2	9	1	20
		10	3	4	12	0	19	3	2	15	0	20	8	3	9	0	20
		30	7	2	11	0	20	5	5	8	2	20	10	2	8	1	21
		100	9	4	5	3	21	7	3	10	0	20	10	1	9	0	20
			Replicate 1					Replicate 2					Replicate 3					average						STDEV					SEM
			%normal	%mild	%moderate	%severe		%normal	%mild	%moderate	%severe		%normal	%mild	%moderate	%severe		%normal	%mild	%moderate	%severe	SUM		%normal	%mild	%moderate	%severe		%normal	%mild	%moderate	%severe
		0.01	35.2941	17.6471	47.0588	0											0.01	35.2941	17.6471	47.0588	0	100	0.01	0	0	0	0	0.01	0	0	0	0
		0.03	10.5263	31.5789	52.6316	5.26316											0.03	10.5263	31.5789	52.6316	5.26316	100	0.03	0	0	0	0	0.03	0	0	0	0
		0.1	35	10	40	15		30	10	60	0		30	20	45	5	0.1	31.6667	13.3333	48.3333	6.66667	100	0.1	2.88675	5.7735	10.4083	7.63763	0.1	1.66667	3.33333	6.00925	4.40959
		0.3	36.8421	10.5263	52.6316	0		28.5714	19.0476	52.381	0		35	5	55	5	0.3	33.4712	11.5246	53.3375	1.66667	100	0.3	4.34212	7.07682	1.4452	2.88675	0.3	2.50692	4.0858	0.834387	1.66667
		1	40	10	50	0		50	10	40	0		40	40	20	0	1	43.3333	20	36.6667	0	100	1	5.7735	17.3205	15.2753	0	1	3.33333	10	8.81917	0
		3	50	35	10	5		30	25	35	10		40	10	45	5	3	40	23.3333	30	6.66667	100	3	10	12.5831	18.0278	2.88675	3	5.7735	7.26483	10.4083	1.66667
		10	15.7895	21.0526	63.1579	0		15	10	75	0		40	15	45	0	10	23.5965	15.3509	61.0526	0	100	10	14.2113	5.53466	15.1104	0	10	8.20492	3.19544	8.72399	0
		30	35	10	55	0		25	25	40	10		47.619	9.52381	38.0952	4.7619	30	35.873	14.8413	44.3651	4.92063	100	30	11.3348	8.80094	9.25922	5.00189	30	6.54413	5.08122	5.34581	2.88784
		100	42.8571	19.0476	23.8095	14.2857		35	15	50	0		50	5	45	0	100	42.619	13.0159	39.6032	4.7619	100	100	7.50283	7.23094	13.9043	8.24786	100	4.33176	4.17478	8.02765	4.7619

## Sheet: Ext Data Fig.3ei&iii
Rho:EFGPtauWT -Untreated											Rho:EFGPtauWT -Methazolamide 1uM											Rho:EFGPtauP301L -Untreated											Rho:EFGPtauP301L -Methazolamide 1uM
GFP image					AT8 568 (RFP) image						GFP image					AT8 568 (RFP) image						GFP image					AT8 568 (RFP) image						GFP image					AT8 568 (RFP) image
	pic	eye	area	No. green cells		pic	eye	No. red cells	%rod AT8 +ve			pic	eye	area	No. green cells		pic	eye	No. red cells	%rod AT8 +ve			pic	eye	area	No. green cells		pic	eye	No. red cells	%rod AT8 +ve			pic	eye	area	No. green cells		pic	eye	No. red cells	%rod AT8 +ve
WT Unt _1 GFP	1	1	0.089	28	WT Unt _1 RFP	1	1	23	82.1429		WT MTZ _1 GFP	1	1	0.135	47	WT MTZ _1 RFP	1	1	35	74.4681		P301L Unt _1 GFP	1	1	0.066	26	P301L Unt _1 RFP	1	1	15	57.6923		P301L MTZ _1 GFP	1	1	0.196	38	P301L MTZ _1 RFP	1	1	34	89.4737
		2	0.077	25			2	21	84		WT MTZ _2 GFP	2	1	0.119	36	WT MTZ _2 RFP	2	1	27	75		P301L Unt _2 GFP	2	1	0.035	13	P301L Unt _2 RFP	2	1	6	46.1538		P301L MTZ _2 GFP	2	1	0.205	32	P301L MTZ _2 RFP	2	1	22	68.75
WT Unt _2 GFP	2	1	0.067	22	WT Unt _2 RFP	2	1	15	68.1818		WT MTZ _3 GFP	3	1	0.16	46	WT MTZ _3 RFP	3	1	32	69.5652				2	0.044	13			2	9	69.2308		P301L MTZ _3 GFP	3	1	0.17	23	P301L MTZ _3 RFP	3	1	11	47.8261
		2	0.076	31			2	23	74.1935		WT MTZ _4 GFP	4	1	0.145	39	WT MTZ _4 RFP	4	1	29	74.359		P301L Unt _3 GFP	3	1	0.091	26	P301L Unt _3 RFP	3	1	25	96.1538				2	0.202	24			2	8	33.3333
WT Unt _3 GFP	3	1	0.081	31	WT Unt _3 RFP	3	1	25	80.6452		WT MTZ _5 GFP	5	1	0.107	34	WT MTZ _5 RFP	5	1	20	58.8235		P301L Unt _4 GFP	4	1	0.027	21	P301L Unt _4 RFP	4	1	11	52.381		P301L MTZ _4 GFP	4	1	0.178	32	P301L MTZ _4 RFP	4	1	24	75
		2	0.075	27			2	16	59.2593		WT MTZ _6 GFP	6	1	0.16	39	WT MTZ _6 RFP	6	1	28	71.7949		P301L Unt _5 GFP	5	1	0.181	21	P301L Unt _5 RFP	5	1	10	47.619				2	0.102	25			2	15	60
WT Unt _4 GFP	4	1	0.073	26	WT Unt _4 RFP	4	1	21	80.7692				2	0.132	39			2	31	79.4872				2	0.245	27			2	18	66.6667		P301L MTZ _5 GFP	5	1	0.146	31	P301L MTZ _5 RFP	5	1	23	74.1935
WT Unt _5 GFP	5	1	0.071	22	WT Unt _5 RFP	5	1	16	72.7273		WT MTZ _7 GFP	7	1	0.16	39	WT MTZ _7 RFP	7	1	25	64.1026		P301L Unt _6 GFP	6	1	0.16	31	P301L Unt _6 RFP	6	1	25	80.6452				2	0.172	32			2	21	65.625
WT Unt _6 GFP	6	1	0.066	20	WT Unt _6 RFP	6	1	15	75				2	0.132	39			2	27	69.2308				2	0.162	27			2	17	62.963		P301L MTZ _6 GFP	6	1	0.116	28	P301L MTZ _6 RFP	6	1	15	53.5714
		2	0.056	23			2	18	78.2609		WT MTZ _8 GFP	8	1	0.15	38	WT MTZ _8 RFP	8	1	30	78.9474		P301L Unt _7 GFP	7	1	0.092	24	P301L Unt _7 RFP	7	1	17	70.8333				2	0.122	31			2	26	83.871
WT Unt _7 GFP	7	1	0.07	25	WT Unt _7 RFP	7	1	21	84		WT MTZ _9 GFP	9	1	0.136	36	WT MTZ _9 RFP	9	1	28	77.7778		P301L Unt _8 GFP	8	1	0.119	24	P301L Unt _8 RFP	8	1	19	79.1667		P301L MTZ _7 GFP	7	1	0.134	31	P301L MTZ _7 RFP	7	1	28	90.3226
WT Unt_8 GFP	8	1	0.107	26	WT Unt_8 RFP	8	1	22	84.6154		WT MTZ _10 GFP	10	1	0.136	46	WT MTZ _10 RFP	10	1	35	76.087				2	0.147	25			2	17	68				2	0.089	28			2	18	64.2857
		2	0.113	31			2	20	64.5161				2	0.157	44			2	32	72.7273		P301L Unt _9 GFP	9	1	0.076	19	P301L Unt _9 RFP	9	1	16	84.2105		P301L MTZ _8 GFP	8	1	0.131	33	P301L MTZ _8 RFP	8	1	20	60.6061
WT Unt_9 GFP	9	1	0.078	26	WT Unt_9 RFP	9	1	23	88.4615		WT MTZ _11 GFP	11	1	0.12	39	WT MTZ _11 RFP	11	1	28	71.7949				2	0.108	22			2	16	72.7273				2	0.09	28			2	18	64.2857
		2	0.052	21			2	15	71.4286				2	0.115	43			2	31	72.093		P301L Unt _10 GFP	10	1	0.128	23	P301L Unt _10 RFP	10	1	19	82.6087		P301L MTZ _9 GFP	9	1	0.12	28	P301L MTZ _9 RFP	9	1	17	60.7143
WT Unt_10 GFP	10	1	0.061	30	WT Unt_10 RFP	10	1	23	76.6667		WT MTZ _12 GFP	12	1	0.106	32	WT MTZ _12 RFP	12	1	22	68.75				2	0.107	20			2	18	90		P301L MTZ _10 GFP	10	1	0.123	28	P301L MTZ _10 RFP	10	1	20	71.4286
WT Unt_11 GFP	11	1	0.111	28	WT Unt_11 RFP	11	1	20	71.4286				2	0.11	32			2	22	68.75		P301L Unt _11 GFP	11	1	0.005	4	P301L Unt _11 RFP	11	1	4	100				2	0.158	32			2	12	37.5
WT Unt_12 GFP	12	1	0.064	23	WT Unt_12 RFP	12	1	16	69.5652		WT MTZ _13 GFP	13	1	0.146	47	WT MTZ _13 RFP	13	1	34	72.3404		P301L Unt _12 GFP	12	1	0.003	3	P301L Unt _12 RFP	12	1	1	33.3333		P301L MTZ _11 GFP	11	1	0.119	27	P301L MTZ _11 RFP	11	1	12	44.4444
WT Unt_13 GFP	13	1	0.128	32	WT Unt_13 RFP	13	1	29	90.625		WT MTZ _14 GFP	14	1	0.107	35	WT MTZ _14 RFP	14	1	23	65.7143		P301L Unt _13 GFP	13	1	0.091	31	P301L Unt _13 RFP	13	1	29	93.5484		P301L MTZ _12 GFP	12	1	0.133	27	P301L MTZ _12 RFP	12	1	14	51.8519
WT Unt_14 GFP	14	1	0.063	26	WT Unt_14 RFP	14	1	18	69.2308		WT MTZ _15 GFP	15	1	0.193	39	WT MTZ _15 RFP	15	1	19	48.7179		P301L Unt _14 GFP	14	1	0.12	26	P301L Unt _14 RFP	14	1	20	76.9231		P301L MTZ _13 GFP	13	1	0.177	31	P301L MTZ _13 RFP	13	1	17	54.8387
WT Unt_15 GFP	15	1	0.158	38	WT Unt_15 RFP	15	1	23	60.5263		WT MTZ _16 GFP	16	1	0.133	41	WT MTZ _16 RFP	16	1	20	48.7805				2	0.127	24			2	19	79.1667		P301L MTZ _14 GFP	14	1	0.109	27	P301L MTZ _14 RFP	14	1	15	55.5556
		2	0.194	42			2	27	64.2857				2	0.139	38			2	26	68.4211		P301L Unt _15 GFP	15	1	0.24	27	P301L Unt _15 RFP	15	1	21	77.7778				2	0.172	25			2	11	44
WT Unt_16 GFP	16	1	0.181	40	WT Unt_16 RFP	16	1	26	65		WT MTZ _17 GFP	17	1	0.128	35	WT MTZ _17 RFP	17	1	22	62.8571		P301L Unt _16 GFP	16	1	0.065	16	P301L Unt _16 RFP	16	1	10	62.5		P301L MTZ _15 GFP	15	1	0.129	28	P301L MTZ _15 RFP	15	1	13	46.4286
		2	0.181	40			2	31	77.5		WT MTZ _18 GFP	18	1	0.168	43	WT MTZ _18 RFP	18	1	26	60.4651				2	0.104	20			2	12	60				2	0.131	35			2	17	48.5714
WT Unt_17 GFP	17	1	0.105	28	WT Unt_17 RFP	17	1	17	60.7143				2	0.164	42			2	28	66.6667		P301L Unt _17 GFP	17	1	0.09	22	P301L Unt _17 RFP	17	1	17	77.2727		P301L MTZ _16 GFP	16	1	0.124	28	P301L MTZ _16 RFP	16	1	17	60.7143
		2	0.094	31			2	19	61.2903		WT MTZ _19 GFP	19	1	0.125	37	WT MTZ _19 RFP	19	1	28	75.6757		P301L Unt _18 GFP	18	1	0.034	14	P301L Unt _18 RFP	18	1	14	100		P301L MTZ _17 GFP	17	1	0.166	39	P301L MTZ _17 RFP	17	1	33	84.6154
WT Unt_18 GFP	18	1	0.131	41	WT Unt_18 RFP	18	1	38	92.6829		WT MTZ _20 GFP	20	1	0.128	38	WT MTZ _20 RFP	20	1	19	50		P301L Unt _19 GFP	19	1	0.077	19	P301L Unt _19 RFP	19	1	15	78.9474
		2	0.12	37			2	31	83.7838				2	0.142	36			2	22	61.1111				2	0.122	21			2	17	80.9524
WT Unt_19 GFP	19	1	0.111	29	WT Unt_19 RFP	19	1	19	65.5172		WT MTZ _21 GFP	21	1	0.262	51	WT MTZ _21 RFP	21	1	28	54.902		P301L Unt _20 GFP	20	1	0.092	18	P301L Unt _20 RFP	20	1	11	61.1111
		2	0.109	36			2	24	66.6667		WT MTZ _22 GFP	22	1	0.128	37	WT MTZ _22 RFP	22	1	34	91.8919
													2	0.145	42			2	23	54.7619
			area	No. rods					%rod AT8 +ve					area	No. rods					%rod AT8 +ve					area	No. rods					%rod AT8 +ve					area	No. rods					%rod AT8 +ve
		av	0.0987333	29.5				av	74.1228				av	0.141548	39.5667				av	67.9376				av	0.102	20.931				av	72.7098				av	0.142846	29.6538				av	61.2234
		Stdev	0.0388888	6.31774				Stdev	9.5708				Stdev	0.0301384	4.63631				Stdev	9.85694				Stdev	0.0594517	6.72379				Stdev	16.2719				Stdev	0.0334373	3.92879				Stdev	15.4413
		t-test	1.06168e-05	1.24703e-09				t-test	0.0157962															t-test	0.00318107	3.96747e-07				t-test	0.00985875
		Unt vs MTZ	****	****				Unt vs MTZ	*															Unt vs MTZ	**	***			Unt vs MTZ		**
