# Supplementary material for: Carbonic anhydrase inhibition ameliorates tau toxicity via enhanced tau secretion
Source: Nat Chem Biol. 2024 Oct 31;21(4):577–87. doi: 10.1038/s41589-024-01762-7 (PMC11949835; doi:10.1038/s41589-024-01762-7)
Supplement: Supplementary file 19 — Raw data for all graphs (separate sheet for each panel). [file 41589_2024_1762_MOESM19_ESM.xlsx]

## Sheet: Ext Data Fig.4c
	Sample	Uninj 1	Uninj 2	Uninj 3	Uninj 4	Uninj 5	cahz 1	cahz 2	cahz 3	cahz 4	cahz 5			Sample	Uninj 1	Uninj 2	Uninj 3	Uninj 4	Uninj 5	ca2_1	ca2_2	ca2_3	ca2_4	ca2_5			Sample	Uninj 1	Uninj 2	Uninj 3	Uninj 4	Uninj 5	ca9_1	ca9_2	ca9_3	ca9_4	ca9_5			Sample	Uninj 1	Uninj 2	Uninj 3	Uninj 4	Uninj 5	ca14_1	ca14_2	ca14_3	ca14_4
rbs11	Rep1	18.55	18.57	18.94	19.3	18.63	18.35	18.3	19.53	19.07	19.15		rbs11	Rep1	18.55	18.57	18.94	19.3	18.63	19.23	19.12	18.86	19.33	19.57		rbs11	Rep1	18.55	18.57	18.94	19.3	18.63	19.15	18.89	19.2	19.43	19.03		rbs11	Rep1	18.55	18.57	18.94	19.3	18.63	18.75	18.93	19.25	19.5
	Rep2	17.76	18.85	19.04	19.12	18.77	18.23	17.81	19.05	19.05	19.17			Rep2	17.76	18.85	19.04	19.12	18.77	19.42	18.72	18.43	19.51	19.62			Rep2	17.76	18.85	19.04	19.12	18.77	19.13	18.88	19.12	19.22	19.12			Rep2	17.76	18.85	19.04	19.12	18.77	18.77	19.09	19.23	19.54
	Mean Ct	18.155	18.71	18.99	19.21	18.7	18.29	18.055	19.29	19.06	19.16			Mean Ct	18.155	18.71	18.99	19.21	18.7	19.325	18.92	18.645	19.42	19.595			Mean Ct	18.155	18.71	18.99	19.21	18.7	19.14	18.885	19.16	19.325	19.075			Mean Ct	18.155	18.71	18.99	19.21	18.7	18.76	19.01	19.24	19.52
cahz Mix1	Rep1	22.97	22.8	22.98	22.85	22.99	23.62	23.7	23.85	23.81	24.13		ca2 Mix	Rep1	23.12	22.63	22.32	22.1	22.69	25.93	25.58	25.55	25.56	25.88		ca9 Mix2	Rep1	29.56	29.72	30.09	28.8	29.79	31.63	30.87	31.07	30.92	31.25		ca14 Mix	Rep1	31.1	32.3	32.2	31.95	31.9	34.03	33.08	33.62	34.01
	Rep2	22.79	22.81	22.89	22.6	22.84	23.56	23.72	23.79	23.57	24.02			Rep2	23.5	22.34	22.5	22.53	22.68	25.87	25.42	25.51	25.64	25.73			Rep2	29.6	29.93	30.17	28.72	29.64	31.24	30.44	30.74	30.98	31.62			Rep2	31.9	32.03	31.98	31.89	31.94	33.77	33.15	33.49	33.75
	Mean Ct	22.88	22.805	22.935	22.725	22.915	23.59	23.71	23.82	23.69	24.075			Mean Ct	23.31	22.485	22.41	22.315	22.685	25.9	25.5	25.53	25.6	25.805			Mean Ct	29.58	29.825	30.13	28.76	29.715	31.435	30.655	30.905	30.95	31.435			Mean Ct	31.5	32.165	32.09	31.92	31.92	33.9	33.115	33.555	33.88
	DCt	4.725	4.095	3.945	3.515	4.215	5.3	5.655	4.53	4.63	4.915			DCt	5.155	3.775	3.42	3.105	3.985	6.575	6.58	6.885	6.18	6.21			DCt	11.425	11.115	11.14	9.55	11.015	12.295	11.77	11.745	11.625	12.36			DCt	13.345	13.455	13.1	12.71	13.22	15.14	14.105	14.315	14.36
	mean uninj	4.099												mean uninj	3.888												mean uninj	10.849												mean uninj	13.166
	DDCt	0.626	-0.004	-0.154	-0.584	0.116	1.201	1.556	0.431	0.531	0.816			DDCt	1.267	-0.113	-0.468	-0.783	0.097	2.687	2.692	2.997	2.292	2.322			DDCt	0.576	0.266	0.291	-1.299	0.166	1.446	0.921	0.896	0.776	1.511			DDCt	0.179	0.289	-0.066	-0.456	0.054	1.974	0.939	1.149	1.194
	2^(-DDCt)	0.64797	1.00278	1.11265	1.499	0.922742	0.434974	0.340093	0.741747	0.692075	0.568015			2^(-DDCt)	0.415523	1.08147	1.38319	1.72071	0.934975	0.155286	0.154749	0.12526	0.204192	0.19999			2^(-DDCt)	0.670821	0.831622	0.817335	2.46058	0.89131	0.367038	0.528143	0.537375	0.583984	0.350868			2^(-DDCt)	0.883315	0.818469	1.04681	1.37173	0.963262	0.254546	0.521594	0.450938	0.437089
	Mean-2^(-DDCt)	1.03703					0.555381							Mean-2^(-DDCt)	1.10717					0.167895							Mean-2^(-DDCt)	1.13433					0.473481							Mean-2^(-DDCt)	1.01672					0.388931
	Log2 fold change	-0.188445	0.00120412	0.0463586	0.175802	-0.0349195	-0.361537	-0.468403	-0.129744	-0.159847	-0.24564			Log2 fold change	-0.381405	0.0340164	0.140882	0.235706	-0.0291999	-0.808868	-0.810373	-0.902187	-0.689961	-0.698992			Log2 fold change	-0.173393	-0.080074	-0.0875997	0.391038	-0.049971	-0.435289	-0.277249	-0.269723	-0.233599	-0.454856			Log2 fold change	-0.0538844	-0.0869977	0.019868	0.13727	-0.0162556	-0.594233	-0.282667	-0.345883	-0.35943
	Mean Log2 (to be in the linear range)	-3.747e-17					-0.273034							Mean Log2 (to be in the linear range)	3.19189e-17					-0.782076							Mean Log2 (to be in the linear range)	-1.09635e-16					-0.334143							Mean Log2 (to be in the linear range)	-8.32667e-18					-0.426861
	Std	0.132087					0.141506							Std	0.236053					0.0885061							Std	0.22336					0.102833							Std	0.0865651					0.13747
	SEM	0.059071					0.0632833							SEM	0.105566					0.0395812							SEM	0.0998896					0.0459882							SEM	0.0387131					0.0614783
	t-test						0.0135176							t-test						0.000119996							t-test						0.0160984							t-test						0.000371918
[truncated: 29 more columns]
