# Supplementary material for: Carbonic anhydrase inhibition ameliorates tau toxicity via enhanced tau secretion
Source: Nat Chem Biol. 2024 Oct 31;21(4):577–87. doi: 10.1038/s41589-024-01762-7 (PMC11949835; doi:10.1038/s41589-024-01762-7)
Supplement: Supplementary file 21 — Raw data for all graphs (separate sheet for each panel). [file 41589_2024_1762_MOESM21_ESM.xlsx]

## Sheet: Ext Data Fig.5a
User: Cristina
Path: C:\Program Files (x86)\BMG\Omega\Cristina\Data\
Test ID: 84
Test Name: proteasome_Ana
Time: 15:43:38
ID1: WT in vivo A152T-Neg in vitro
Fluorescence (FI)
Well Row	Well Col		Well Col		Raw Data (355/460)	Raw Data (355/460)	Raw Data (355/460)	Raw Data (355/460)	Raw Data (355/460)	Raw Data (355/460)	Raw Data (355/460)	Raw Data (355/460)	Raw Data (355/460)	Raw Data (355/460)	Raw Data (355/460)	Raw Data (355/460)	Raw Data (355/460)	Raw Data (355/460)	Raw Data (355/460)	Raw Data (355/460)	Raw Data (355/460)	Raw Data (355/460)	Raw Data (355/460)	Raw Data (355/460)	Raw Data (355/460)	Raw Data (355/460)	Raw Data (355/460)	Raw Data (355/460)	Raw Data (355/460)	Raw Data (355/460)	Raw Data (355/460)	Raw Data (355/460)	Raw Data (355/460)	Raw Data (355/460)	Raw Data (355/460)	Raw Data (355/460)	Raw Data (355/460)	Raw Data (355/460)	Raw Data (355/460)	Raw Data (355/460)	Raw Data (355/460)	Raw Data (355/460)	Raw Data (355/460)	Raw Data (355/460)	Raw Data (355/460)	Raw Data (355/460)	Raw Data (355/460)	Raw Data (355/460)	Raw Data (355/460)
					0	5	10	15	20	25	30	35	40	45	50	55	60	65	70	75	80	85	90	95	100	105	110	115	120	125	130	135	140	145	150	155	160	165	170	175	180	185	190	195	200	205	210	215	220
A	1	In vivo	Unt1	1	216	529	1109	1760	2277	2755	3214	3641	4076	4465	4841	5178	5468	5772	6031	6268	6490	6674	6889	7029	7185	7299	7414	7532	7669	7734	7843	7920	7993	8063	8106	8175	8245	8298	8361	8415	8496	8516	8599	8647	8661	8722	8763	8823	8867
A	2			2	224	515	1012	1645	2204	2683	3154	3622	4056	4463	4855	5177	5481	5803	6064	6304	6518	6707	6923	7076	7231	7349	7450	7584	7710	7801	7868	7956	8041	8100	8174	8247	8319	8403	8444	8495	8542	8587	8645	8719	8738	8760	8831	8881	8946
A	3			3	191	369	715	1260	1902	2489	3019	3497	3955	4397	4776	5127	5436	5742	6006	6263	6487	6655	6877	7011	7178	7298	7420	7555	7659	7733	7821	7896	7990	8038	8126	8182	8264	8332	8385	8445	8486	8540	8584	8658	8688	8743	8792	8833	8895
A	4		DMSO1	1	220	532	1048	1760	2408	2948	3475	3985	4445	4890	5300	5651	5938	6253	6532	6768	6982	7155	7349	7492	7637	7753	7862	7958	8079	8178	8246	8295	8421	8446	8493	8560	8650	8687	8744	8809	8852	8897	8972	9020	9050	9099	9133	9176	9252
A	5			2	245	602	1135	1820	2412	2923	3425	3914	4384	4814	5206	5539	5877	6160	6440	6668	6898	7064	7257	7411	7544	7650	7793	7877	8004	8082	8158	8214	8285	8369	8429	8505	8572	8613	8657	8713	8778	8800	8887	8955	8975	9025	9050	9121	9171
A	6			3	275	616	1164	1883	2644	3341	3989	4627	5190	5709	5593	5961	6266	6586	6806	6994	7181	7355	7540	7648	7775	7882	7977	8083	8174	8225	8283	8378	8444	8539	8560	8648	8699	8746	8784	8858	8903	8955	9033	9080	9081	9133	9195	9219	9293
A	7		Meth1-3uM	1	204	528	1174	1951	2629	3235	3807	4347	4819	5279	5689	6036	6379	6635	6898	7096	7294	7445	7597	7772	7877	7965	8049	8154	8260	8341	8390	8449	8493	8614	8627	8690	8748	8809	8847	8952	8988	9051	9127	9122	9157	9209	9245	9341	9377
A	8			2	194	521	1110	1852	2549	3137	3696	4256	4746	5192	5609	5964	6261	6538	6796	6998	7213	7373	7554	7690	7821	7922	8003	8101	8207	8294	8356	8417	8481	8552	8603	8680	8716	8767	8842	8908	8961	9010	9068	9089	9132	9184	9209	9292	9337
A	9			3	208	506	1075	1821	2472	3022	3570	4101	4611	5049	5460	5833	6144	6434	6709	6921	7126	7308	7469	7611	7726	7841	7968	8022	8159	8205	8265	8354	8394	8484	8512	8591	8646	8697	8778	8796	8868	8926	8978	9009	9049	9079	9106	9181	9233
B	1		Unt2	1	296	694	1388	2126	2717	3286	3821	4337	4819	5240	5622	5950	6278	6539	6755	6969	7178	7333	7479	7591	7744	7854	7957	8059	8167	8227	8307	8376	8454	8505	8578	8645	8704	8765	8812	8866	8966	8982	9070	9103	9154	9203	9229	9306	9329
B	2			2	237	522	1080	1790	2482	3075	3640	4169	4661	5086	5495	5842	6139	6430	6681	6894	7108	7252	7422	7553	7697	7785	7887	8011	8118	8190	8258	8344	8387	8479	8541	8625	8673	8727	8797	8844	8928	8960	9018	9050	9108	9152	9191	9270	9313
B	3			3	209	480	970	1671	2361	2965	3561	4131	4653	5126	5527	5919	6221	6531	6765	6986	7178	7353	7546	7658	7783	7891	7953	8092	8156	8222	8280	8361	8411	8525	8562	8620	8654	8728	8752	8837	8886	8950	8975	9014	9061	9120	9170	9185	9268
B	4		DMSO2	1	214	509	1056	1807	2482	3044	3571	4093	4574	5011	5436	5798	6105	6417	6685	6915	7158	7317	7512	7661	7830	7947	8058	8153	8274	8342	8416	8472	8562	8624	8667	8732	8786	8825	8884	8946	8997	9003	9056	9108	9162	9194	9233	9291	9330
B	5			2	253	586	1137	1886	2565	3154	3759	4290	4798	5261	5677	6039	6317	6617	6865	7080	7275	7443	7609	7725	7897	7936	8053	8137	8255	8306	8389	8440	8517	8568	8645	8698	8767	8794	8872	8935	8960	9052	9043	9104	9153	9211	9264	9292	9350
B	6			3	175	395	878	1528	2186	2732	3226	3706	4180	4600	4996	5319	5679	5951	6211	6459	6661	6866	7020	7208	7332	7446	7560	7663	7805	7861	7955	8032	8085	8169	8227	8305	8337	8440	8476	8557	8609	8669	8694	8766	8793	8823	8886	8931	9016
B	7		Meth2-3uM	1	180	441	915	1575	2219	2749	3264	3752	4218	4666	5050	5415	5734	6027	6295	6546	6754	6919	7128	7266	7412	7547	7616	7738	7860	7932	7979	8035	8125	8191	8247	8334	8385	8430	8492	8519	8568	8655	8649	8712	8754	8791	8843	8900	8930
B	8			2	183	476	975	1647	2272	2797	3311	3818	4288	4739	5130	5497	5798	6107	6375	6617	6823	7000	7208	7348	7512	7646	7711	7837	7930	8006	8085	8171	8213	8308	8370	8435	8493	8540	8603	8638	8720	8761	8755	8859	8892	8915	8952	8990	9047
B	9			3	204	403	757	1314	1973	2559	3103	3582	4044	4486	4880	5236	5567	5849	6127	6364	6607	6800	6988	7124	7300	7401	7533	7649	7762	7857	7910	7995	8099	8154	8228	8298	8353	8408	8476	8528	8602	8636	8678	8763	8797	8837	8910	8960	8998
C	1		Unt3	1	304	729	1381	2103	2699	3277	3833	4355	4852	5262	5670	5986	6300	6560	6777	6990	7198	7325	7485	7646	7773	7858	7955	8056	8142	8209	8292	8395	8423	8529	8560	8607	8678	8733	8790	8858	8918	8974	9038	9077	9141	9146	9198	9253	9295
C	2			2	279	625	1209	1928	2565	3150	3719	4281	4770	5197	5612	5954	6285	6552	6771	6977	7178	7327	7481	7658	7774	7885	7964	8080	8160	8218	8306	8361	8451	8514	8573	8638	8680	8752	8793	8860	8906	8979	9033	9076	9145	9156	9191	9265	9300
C	3			3	244	603	1190	1937	2580	3152	3729	4289	4778	5236	5648	6020	6331	6625	6886	7097	7304	7460	7637	7767	7905	7983	8108	8187	8302	8380	8417	8508	8542	8633	8661	8719	8777	8830	8893	8952	9008	9060	9086	9152	9164	9230	9277	9351	9359
C	4		DMSO3	1	228	486	967	1634	2272	2806	3310	3819	4286	4706	5105	5457	5775	6026	6278	6494	6711	6883	7049	7215	7347	7466	7564	7669	7774	7866	7943	8019	8087	8164	8204	8278	8349	8414	8454	8522	8577	8647	8707	8767	8775	8839	8874	8940	9004
C	5			2	227	484	948	1582	2191	2703	3197	3703	4153	4583	4970	5310	5645	5944	6165	6409	6595	6796	6956	7108	7261	7366	7474	7584	7703	7765	7841	7927	7987	8045	8135	8191	8255	8342	8391	8440	8494	8558	8617	8615	8675	8733	8787	8853	8919
C	6			3	179	349	703	1287	1968	2581	3123	3647	4113	4551	4966	5327	5635	5938	6212	6439	6640	6815	7003	7150	7300	7410	7528	7590	7740	7804	7880	7960	8054	8124	8222	8250	8312	8394	8462	8523	8560	8632	8696	8767	8787	8810	8861	8938	8978
C	7		Meth3-3uM	1	173	399	831	1468	2119	2673	3214	3729	4200	4654	5051	5405	5719	6003	6272	6503	6709	6880	7079	7201	7350	7481	7568	7694	7788	7853	7935	8021	8068	8108	8214	8265	8308	8377	8439	8487	8531	8619	8658	8700	8751	8796	8857	8905	8936
C	8			2	224	531	1062	1758	2494	3128	3744	4333	4871	5359	5828	6209	6542	6882	7143	7419	7627	7816	8016	8158	8335	8435	8538	8627	8762	8813	8912	8989	9093	9101	9181	9244	9294	9356	9401	9467	9535	9586	9585	9703	9732	9758	9806	9853	9900
C	9			3	182	445	914	1569	2230	2768	3268	3762	4231	4661	5065	5423	5770	6043	6320	6565	6801	6973	7190	7357	7500	7603	7723	7835	7956	8066	8118	8215	8253	8347	8409	8485	8521	8593	8671	8737	8801	8831	8914	8938	8968	9005	9066	9101	9199
					0	5	10	15	20	25	30	35	40	45	50	55	60	65	70	75	80	85	90	95	100	105	110	115	120	125	130	135	140	145	150	155	160	165	170	175	180	185	190	195	200	205	210	215	220
		In vivo	Unt1	Av.	210.333	471	945.333	1555	2127.67	2642.33	3129	3586.67	4029	4441.67	4824	5160.67	5461.67	5772.33	6033.67	6278.33	6498.33	6678.67	6896.33	7038.67	7198	7315.33	7428	7557	7679.33	7756	7844	7924	8008	8067	8135.33	8201.33	8276	8344.33	8396.67	8451.67	8508	8547.67	8609.33	8674.67	8695.67	8741.67	8795.33	8845.67	8902.67
				STDEV	17.2143	88.6115	205.286	261.868	198.812	137.584	99.8749	78.2326	64.8614	38.6954	42.1545	29.1605	23.1589	30.5014	29.0918	22.3681	17.0978	26.3122	23.8607	33.5609	28.7924	29.1605	19.2873	26.0576	27.0247	38.9744	23.516	30.1993	28.6182	31.1929	34.9476	39.7031	38.4318	53.5755	42.7122	40.4145	29.8664	36.1156	31.7857	38.7857	39.0683	19.0351	34.1223	31.0054	40.0541
			DMSO1	Av.	246.667	583.333	1115.67	1821	2488	3070.67	3629.67	4175.33	4673	5137.67	5366.33	5717	6027	6333	6592.67	6810	7020.33	7191.33	7382	7517	7652	7761.67	7877.33	7972.67	8085.67	8161.67	8229	8295.67	8383.33	8451.33	8494	8571	8640.33	8682	8728.33	8793.33	8844.33	8884	8964	9018.33	9035.33	9085.67	9126	9172	9238.67
				STDEV	27.5379	45.0037	60.3683	61.5061	135.115	234.449	312.194	392.762	448.773	496.246	201.847	218.605	209.215	223.984	190.393	167.009	145.342	148.863	144.357	120.462	116.228	116.243	92.9534	103.78	85.1959	72.8858	64.2106	82.002	85.9321	85.1254	65.5057	72.1318	64.0495	66.6408	64.9333	73.7586	62.8517	78.3135	73.328	62.5167	54.5008	55.2208	72.753	49.1223	62.0833
			Meth1-3uM	Av.	202	518.333	1119.67	1874.67	2550	3131.33	3691	4234.67	4725.33	5173.33	5586	5944.33	6261.33	6535.67	6801	7005	7211	7375.33	7540	7691	7808	7909.33	8006.67	8092.33	8208.67	8280	8337	8406.67	8456	8550	8580.67	8653.67	8703.33	8757.67	8822.33	8885.33	8939	8995.67	9057.67	9073.33	9112.67	9157.33	9186.67	9271.33	9315.67
				STDEV	7.2111	11.2398	50.2029	67.8994	78.5048	106.613	118.579	124.38	105.529	116.131	116.22	102.919	117.5	100.52	94.5992	87.7097	84.0179	68.5298	65.1383	80.5047	76.3348	62.963	40.6243	66.4254	50.5206	69.0724	64.6297	48.3356	54.0278	65.0231	60.6658	54.5008	52.1664	56.5803	38.4751	80.4322	62.9524	63.7207	75.0355	58.1062	56.5361	68.9807	72.1411	81.9776	74.3326
			Unt2	Av.	247.333	565.333	1146	1862.33	2520	3108.67	3674	4212.33	4711	5150.67	5548	5903.67	6212.67	6500	6733.67	6949.67	7154.67	7312.67	7482.33	7600.67	7741.33	7843.33	7932.33	8054	8147	8213	8281.67	8360.33	8417.33	8503	8560.33	8630	8677	8740	8787	8849	8926.67	8964	9021	9055.67	9107.67	9158.33	9196.67	9253.67	9303.33
				STDEV	44.411	113.39	216.675	235.967	181.017	163.127	133.293	109.624	93.6162	79.9083	66.053	55.6088	69.8737	60.7536	45.8839	48.9524	40.4145	53.4821	62.0672	53.1633	43.062	53.799	39.3107	40.7308	25.7099	20.0749	24.5425	16.0104	33.946	23.0651	18.5562	13.2288	25.2389	21.6564	31.225	15.1327	40.0167	16.3707	47.571	44.7698	46.5009	41.8609	29.9054	62.1316	31.628
			DMSO2	Av.	214	496.667	1023.67	1740.33	2411	2976.67	3518.67	4029.67	4517.33	4957.33	5369.67	5718.67	6033.67	6328.33	6587	6818	7031.33	7208.67	7380.33	7531.33	7686.33	7776.33	7890.33	7984.33	8111.33	8169.67	8253.33	8314.67	8388	8453.67	8513	8578.33	8630	8686.33	8744	8812.67	8855.33	8908	8931	8992.67	9036	9076	9127.67	9171.33	9232
				STDEV	39	96.0954	132.493	188.081	199.226	218.909	270.326	297.107	312.873	333.752	345.312	366.497	324.927	341.739	337.834	321.663	326.01	303.372	315.804	281.837	308.685	286.13	286.088	278.398	265.462	267.919	258.717	245.319	263.369	248.114	247.927	237.323	253.923	213.893	232.172	221.482	214.132	208.425	205.351	196.309	210.492	219.269	209.863	208.135	187.329
			Meth2-3uM	Av.	189	440	882.333	1512	2154.67	2701.67	3226	3717.33	4183.33	4630.33	5020	5382.67	5699.67	5994.33	6265.67	6509	6728	6906.33	7108	7246	7408	7531.33	7620	7741.33	7850.67	7931.67	7991.33	8067	8145.67	8217.67	8281.67	8355.67	8410.33	8459.33	8523.67	8561.67	8630	8684	8694	8778	8814.33	8847.67	8901.67	8950	8991.67
				STDEV	13.0767	36.5103	112.611	175.211	159.544	125.862	109.083	121.759	125.64	130.216	127.671	133.47	119.266	132.066	126.575	130.495	110.322	100.6	111.355	113.331	106.057	123.249	89.0674	94.0443	84.388	74.5006	88.1495	92.2605	59.7439	80.3886	77.0865	71.0235	73.3576	70.7201	69.1689	66.2596	79.7747	67.3573	54.7814	74.6391	70.614	62.6844	54.9758	45.8258	58.7566
			Unt3	Av.	275.667	652.333	1260	1989.33	2614.67	3193	3760.33	4308.33	4800	5231.67	5643.33	5986.67	6305.33	6579	6811.33	7021.33	7226.67	7370.67	7534.33	7690.33	7817.33	7908.67	8009	8107.67	8201.33	8269	8338.33	8421.33	8472	8558.67	8598	8654.67	8711.67	8771.67	8825.33	8890	8944	9004.33	9052.33	9101.67	9150	9177.33	9222	9289.67	9318
				STDEV	30.1386	67.3003	105.219	98.541	73.4189	72.753	63.1295	40.612	45.2106	32.7159	29.2803	33.0051	23.4592	40.0375	64.7328	65.8508	67.7151	77.3714	88.9344	66.6658	75.9232	65.7749	85.8545	69.7448	87.6432	96.2341	68.486	76.9567	62.2174	64.81	54.9454	57.8302	56.5892	51.4036	58.6202	53.7029	55.7494	48.2735	29.2632	43.5928	12.2882	45.8839	47.7598	53.454	35.5949
			DMSO3	Av.	211.333	439.667	872.667	1501	2143.67	2696.67	3210	3723	4184	4613.33	5013.67	5364.67	5685	5969.33	6218.33	6447.33	6648.67	6831.33	7002.67	7157.67	7302.67	7414	7522	7614.33	7739	7811.67	7888	7968.67	8042.67	8111	8187	8239.67	8305.33	8383.33	8435.67	8495	8543.67	8612.33	8673.33	8716.33	8745.67	8794	8840.67	8910.33	8967
				STDEV	28.006	78.526	147.242	187.144	157.43	112.634	94.1754	87.7268	90.5704	81.8311	79.1223	80.4135	78.1025	49.1664	56.7656	43.1084	58.4836	45.742	46.5009	53.9104	43.062	50.1199	45.299	47.4377	35.5106	50.9346	51.4684	46.6083	50.9542	60.5558	45.9239	44.411	47.3533	37.1663	38.8887	47.634	43.8444	47.648	49.0951	87.7572	61.4925	54.7814	46.929	49.6622	43.5546
			Meth3-3uM	Av.	193	458.333	935.667	1598.33	2281	2856.33	3408.67	3941.33	4434	4891.33	5314.67	5679	6010.33	6309.33	6578.33	6829	7045.67	7223	7428.33	7572	7728.33	7839.67	7943	8052	8168.67	8244	8321.67	8408.33	8471.33	8518.67	8601.33	8664.67	8707.67	8775.33	8837	8897	8955.67	9012	9052.33	9113.67	9150.33	9186.33	9243	9286.33	9345
				STDEV	27.2213	67.0025	117.014	147.208	192.632	240.017	291.66	339.594	378.77	405.026	444.615	459.082	461.142	496.347	489.604	511.895	505.547	515.654	511.951	513.45	530.715	519.17	521.081	502.93	520.662	504.146	519.367	512.142	546.268	518.28	511.387	513.634	518.828	514.339	502.024	509.215	519.563	508.275	478.732	524.067	515.291	505.986	498.645	500.437	498.308
		averages	Untreated	Av.	244.444	562.889	1117.11	1802.22	2420.78	2981.33	3521.11	4035.78	4513.33	4941.33	5338.44	5683.67	5993.22	6283.78	6526.22	6749.78	6959.89	7120.67	7304.33	7443.22	7585.56	7689.11	7789.78	7906.22	8009.22	8079.33	8154.67	8235.22	8299.11	8376.22	8431.22	8495.33	8554.89	8618.67	8669.67	8730.22	8792.89	8838.67	8894.22	8944	8984.44	9025.78	9071.33	9129.67	9174.67
				STDEV	32.7623	90.6914	159.31	223.319	258.217	296.595	342.311	391.892	421.799	434.615	448.065	454.829	462.666	444.682	428.33	409.852	401.337	383.88	354.294	353.212	337.777	325.345	315.645	303.623	286.981	281.411	270.533	271.247	253.587	269.237	256.938	254.91	242.146	238.107	237.201	242.106	246.873	252.819	247.218	234.381	250.983	246.231	239.358	246.609	235.673
			DMSO	Av.	224	506.556	1004	1687.44	2347.56	2914.67	3452.78	3976	4458.11	4902.78	5249.89	5600.11	5915.22	6210.22	6466	6691.78	6900.11	7077.11	7255	7402	7547	7650.67	7763.22	7857.11	7978.67	8047.67	8123.44	8193	8271.33	8338.67	8398	8463	8525.22	8583.89	8636	8700.33	8747.78	8801.44	8856.11	8909.11	8939	8985.22	9031.44	9084.56	9145.89
				STDEV	19.6751	72.342	122.688	166.427	180.721	194.556	217.454	230.893	249.821	266.39	204.581	203.903	199.406	208.629	214.504	211.733	217.827	213.026	218.529	211.72	212.294	205.09	209.006	210.333	207.954	204.421	204.264	194.51	198.045	197.169	182.978	193.447	190.499	173.7	173.671	178.086	176.851	164.214	159.148	167.443	167.432	165.674	165.221	150.881	154.958
			Meth 3uM	Av.	194.667	472.222	979.222	1661.67	2328.56	2896.44	3441.89	3964.44	4447.56	4898.33	5306.89	5668.67	5990.44	6279.78	6548.33	6781	6994.89	7168.22	7358.78	7503	7648.11	7760.11	7856.56	7961.89	8076	8151.89	8216.67	8294	8357.67	8428.78	8487.89	8558	8607.11	8664.11	8727.67	8781.33	8841.56	8897.22	8934.67	8988.33	9025.78	9063.78	9110.44	9169.22	9217.44
				STDEV	6.65833	40.972	124.517	189.447	201.912	217.624	234.273	259.44	271.254	271.568	283.08	280.976	281.361	271.874	268.925	251.46	245.471	239.25	224.242	230.384	211.723	201.166	207.322	192.068	196.167	191.566	195.295	196.59	183.757	183.498	178.892	175.312	170.428	177.563	176.821	190.326	183.402	184.836	208.441	183.267	184.082	187.719	182.988	190	196.079
[truncated: 30 more columns]

## Sheet: Ext Data Fig.5b
User: Cristina
Path: C:\Program Files (x86)\BMG\Omega\Cristina\Data\
Test ID: 84
Test Name: proteasome_Ana
Time: 15:43:38
ID1: WT in vivo A152T-Neg in vitro
Fluorescence (FI)
Well Row	Well Col		Well Col		Raw Data (355/460)	Raw Data (355/460)	Raw Data (355/460)	Raw Data (355/460)	Raw Data (355/460)	Raw Data (355/460)	Raw Data (355/460)	Raw Data (355/460)	Raw Data (355/460)	Raw Data (355/460)	Raw Data (355/460)	Raw Data (355/460)	Raw Data (355/460)	Raw Data (355/460)	Raw Data (355/460)	Raw Data (355/460)	Raw Data (355/460)	Raw Data (355/460)	Raw Data (355/460)	Raw Data (355/460)	Raw Data (355/460)	Raw Data (355/460)	Raw Data (355/460)	Raw Data (355/460)	Raw Data (355/460)	Raw Data (355/460)	Raw Data (355/460)	Raw Data (355/460)	Raw Data (355/460)	Raw Data (355/460)	Raw Data (355/460)	Raw Data (355/460)	Raw Data (355/460)	Raw Data (355/460)	Raw Data (355/460)	Raw Data (355/460)	Raw Data (355/460)	Raw Data (355/460)	Raw Data (355/460)	Raw Data (355/460)	Raw Data (355/460)	Raw Data (355/460)	Raw Data (355/460)	Raw Data (355/460)	Raw Data (355/460)
				Bio. Repl.	0	5	10	15	20	25	30	35	40	45	50	55	60	65	70	75	80	85	90	95	100	105	110	115	120	125	130	135	140	145	150	155	160	165	170	175	180	185	190	195	200	205	210	215	220
F	1	A152T	Unt_1	1	264	578	1047	1646	2177	2626	3046	3446	3835	4178	4509	4793	5074	5334	5554	5759	5964	6146	6316	6472	6621	6752	6866	6975	7078	7164	7261	7354	7405	7512	7575	7647	7719	7762	7844	7927	7970	8030	8098	8142	8242	8259	8315	8400	8423
F	2		Unt_2	2	230	476	872	1458	2045	2524	2946	3357	3743	4081	4421	4734	5013	5270	5521	5721	5900	6095	6264	6427	6588	6720	6837	6936	7042	7164	7232	7329	7392	7496	7564	7622	7707	7777	7826	7906	7961	8020	8115	8133	8231	8262	8327	8405	8426
F	3		Unt_3	3	258	487	833	1320	1836	2316	2723	3115	3455	3815	4138	4426	4686	4960	5200	5402	5593	5795	5982	6127	6289	6396	6511	6643	6756	6863	6940	7031	7132	7227	7370	7466	7505	7591	7665	7726	7799	7858	7905	7965	8026	8055	8105	8196	8222
F	4		DMSO_1	1	262	475	819	1294	1821	2307	2732	3126	3499	3846	4181	4486	4739	5017	5245	5487	5680	5867	6078	6218	6396	6532	6624	6744	6864	6961	7065	7160	7242	7351	7404	7485	7548	7603	7702	7765	7855	7869	7968	7983	8064	8110	8167	8230	8279
F	5		DMSO_2	2	257	458	786	1255	1793	2300	2736	3121	3496	3855	4191	4494	4759	5036	5284	5500	5706	5924	6100	6257	6423	6527	6655	6805	6914	7008	7084	7208	7301	7381	7416	7499	7565	7648	7724	7781	7857	7937	7998	8054	8079	8153	8212	8264	8319
F	6		DMSO_3	3	176	405	827	1349	1870	2252	2673	3083	3439	3663	4058	4410	4705	5000	5284	5537	5756	5905	6068	6242	6323	6359	6695	6709	6843	6940	7017	7117	7222	7327	7495	7563	7592	7630	7723	7794	7836	7857	7907	7987	8027	8072	8111	8267	8275
F	7		MG132-10mM_1	1	179	175	161	156	153	149	157	158	161	166	176	181	194	205	214	227	243	256	274	288	301	319	335	356	377	398	417	438	461	483	504	528	552	577	603	624	654	679	708	734	759	782	813	838	862
F	8		MG132-10mM_2	2	180	175	161	158	153	153	157	154	162	166	175	182	191	203	215	228	242	254	271	286	295	318	331	350	373	395	410	435	457	478	501	524	547	568	595	618	647	672	696	725	749	770	798	825	847
F	9		MG132-1.5mM_1	1	198	195	181	175	174	175	180	183	199	213	228	247	270	290	315	341	372	401	431	466	505	539	572	611	652	690	733	778	814	859	902	948	994	1039	1084	1131	1188	1226	1285	1327	1373	1422	1476	1520	1572
F	10		MG132-1.5mM_2	2	182	180	166	161	163	163	167	176	184	193	211	228	247	267	288	309	338	365	394	423	451	486	516	550	585	620	664	699	735	777	813	856	895	936	980	1020	1065	1117	1153	1201	1243	1294	1325	1372	1410
G	1		Meth-30uM_1	1	261	490	832	1315	1831	2313	2725	3117	3467	3826	4148	4436	4705	4970	5208	5423	5613	5809	6004	6137	6308	6408	6417	6543	6667	6781	6872	6958	7053	7137	7242	7298	7372	7436	7514	7572	7643	7718	7774	7817	7872	7946	7980	8023	8095
G	2		Meth-30uM_2	2	247	527	960	1552	2111	2575	2996	3402	3789	4130	4465	4764	5044	5302	5538	5740	5932	6121	6290	6350	6401	6488	6499	6505	6636	6752	6956	7060	7164	7247	7342	7399	7504	7570	7635	7713	7770	7835	7917	7966	8025	8107	8138	8237	8261
G	3		Meth-30uM_3	3	283	538	902	1395	1910	2385	2799	3178	3526	3850	4179	4477	4719	4967	5215	5419	5597	5707	5866	5930	5988	6098	6156	6209	6233	6333	6456	6544	6627	6722	6792	6806	6927	7046	7133	7207	7272	7338	7401	7474	7521	7600	7650	7683	7739
G	4		Meth-3uM_1	1	275	550	924	1373	1866	2314	2710	3102	3452	3789	4129	4428	4703	4941	5183	5402	5610	5791	5982	6137	6322	6451	6547	6679	6791	6899	7010	7117	7178	7267	7325	7419	7484	7569	7624	7706	7735	7811	7892	7968	7973	8038	8082	8158	8223
G	5		Meth-3uM_2	2	251	514	917	1475	2019	2488	2905	3306	3677	4025	4356	4651	4924	5188	5425	5627	5819	6012	6187	6342	6499	6622	6738	6851	6958	7063	7144	7238	7309	7411	7503	7578	7643	7710	7778	7853	7910	7969	8039	8080	8166	8192	8249	8333	8357
G	6		Meth-3uM_3	3	250	467	808	1276	1788	2248	2663	3049	3406	3749	4071	4369	4652	4899	5148	5360	5559	5742	5951	6092	6258	6384	6531	6646	6754	6837	6929	7029	7111	7203	7281	7327	7449	7482	7567	7644	7707	7765	7835	7863	7940	7988	8053	8100	8142
G	7		Meth-1mM_1	1	316	663	1093	1550	2026	2458	2856	3253	3586	3929	4249	4545	4799	5055	5298	5497	5688	5875	6060	6217	6381	6501	6607	6736	6857	6934	7039	7141	7216	7314	7377	7435	7529	7578	7655	7733	7784	7852	7877	7945	8001	8053	8127	8173	8237
G	8		Meth-1mM_2	2	293	603	1002	1444	1917	2345	2749	3127	3491	3827	4153	4450	4716	4964	5212	5439	5640	5815	6005	6176	6315	6453	6564	6698	6814	6906	7008	7122	7181	7275	7341	7405	7490	7557	7618	7706	7744	7837	7871	7954	7988	8040	8085	8169	8194
G	9		Meth-1mM_3	3	223	448	825	1314	1860	2337	2772	3162	3526	3858	4203	4491	4756	5000	5229	5445	5667	5860	6040	6191	6362	6449	6559	6699	6831	6923	7000	7124	7179	7273	7342	7408	7490	7550	7623	7724	7754	7816	7893	7960	7975	8049	8102	8166	8188
H	1		Positive control P		12789	12729	12006	12013	11932	11886	11843	11795	11760	11752	11781	11774	11693	11698	11685	11652	11635	11673	11654	11678	11690	11639	11643	11647	11641	11631	11621	11632	11639	11614	11602	11573	11611	11608	11593	11592	11589	11573	11568	11594	11582	11539	11569	11544	11559
					0	5	10	15	20	25	30	35	40	45	50	55	60	65	70	75	80	85	90	95	100	105	110	115	120	125	130	135	140	145	150	155	160	165	170	175	180	185	190	195	200	205	210	215	220
		A152T	Unt	Av.	250.667	513.667	917.333	1474.67	2019.33	2488.67	2905	3306	3677.67	4024.67	4356	4651	4924.33	5188	5425	5627.33	5819	6012	6187.33	6342	6499.33	6622.67	6738	6851.33	6958.67	7063.67	7144.33	7238	7309.67	7411.67	7503	7578.33	7643.67	7710	7778.33	7853	7910	7969.33	8039.33	8080	8166.33	8192	8249	8333.67	8357
				STDEV	18.1475	55.9851	113.975	163.638	171.943	157.992	165.357	171.292	198.246	187.942	193.853	197.076	208.644	200.03	195.553	196.067	198.32	189.65	179.715	187.55	182.9	196.95	197.122	181.473	176.435	173.782	177.551	179.703	154.001	160.126	115.313	98.0833	120.239	103.33	98.5613	110.485	96.2341	96.5471	116.646	99.6945	121.657	118.655	124.852	119.249	116.923
			DMSO	Av.	231.667	446	810.667	1299.33	1828	2286.33	2713.67	3110	3478	3788	4143.33	4463.33	4734.33	5017.67	5271	5508	5714	5898.67	6082	6239	6380.67	6472.67	6658	6752.67	6873.67	6969.67	7055.33	7161.67	7255	7353	7438.33	7515.67	7568.33	7627	7716.33	7780	7849.33	7887.67	7957.67	8008	8056.67	8111.67	8163.33	8253.67	8291
				STDEV	48.2735	36.5103	21.7332	47.2264	38.9744	29.9388	35.2751	23.516	33.8083	108.347	74.0698	46.3609	27.3008	18.0093	22.5167	25.9422	38.6264	29.023	16.3707	19.6723	51.7333	98.47	35.5949	48.5833	36.4737	34.8186	34.5302	45.5229	41.0731	27.0555	49.4402	41.5853	22.1886	22.6495	12.4231	14.5258	11.5902	43.1432	46.3717	39.8873	26.7644	40.5257	50.5997	20.5508	24.3311
			MG132-10mM	Av.	179.5	175	161	157	153	151	157	156	161.5	166	175.5	181.5	192.5	204	214.5	227.5	242.5	255	272.5	287	298	318.5	333	353	375	396.5	413.5	436.5	459	480.5	502.5	526	549.5	572.5	599	621	650.5	675.5	702	729.5	754	776	805.5	831.5	854.5
				STDEV	0.707107	0	0	1.41421	0	2.82843	0	2.82843	0.707107	0	0.707107	0.707107	2.12132	1.41421	0.707107	0.707107	0.707107	1.41421	2.12132	1.41421	4.24264	0.707107	2.82843	4.24264	2.82843	2.12132	4.94975	2.12132	2.82843	3.53553	2.12132	2.82843	3.53553	6.36396	5.65685	4.24264	4.94975	4.94975	8.48528	6.36396	7.07107	8.48528	10.6066	9.19239	10.6066
			MG132-1.5mM	Av.	190	187.5	173.5	168	168.5	169	173.5	179.5	191.5	203	219.5	237.5	258.5	278.5	301.5	325	355	383	412.5	444.5	478	512.5	544	580.5	618.5	655	698.5	738.5	774.5	818	857.5	902	944.5	987.5	1032	1075.5	1126.5	1171.5	1219	1264	1308	1358	1400.5	1446	1491
				STDEV	11.3137	10.6066	10.6066	9.89949	7.77817	8.48528	9.19239	4.94975	10.6066	14.1421	12.0208	13.435	16.2635	16.2635	19.0919	22.6274	24.0416	25.4558	26.163	30.4056	38.1838	37.4767	39.598	43.1335	47.3762	49.4975	48.7904	55.8614	55.8614	57.9828	62.9325	65.0538	70.0036	72.832	73.5391	78.4889	86.9741	77.0746	93.3381	89.0955	91.9239	90.5097	106.773	104.652	114.551
			Meth-30uM	Av.	263.667	518.333	898	1420.67	1950.67	2424.33	2840	3232.33	3594	3935.33	4264	4559	4822.67	5079.67	5320.33	5527.33	5714	5879	6053.33	6139	6232.33	6331.33	6357.33	6419	6512	6622	6761.33	6854	6948	7035.33	7125.33	7167.67	7267.67	7350.67	7427.33	7497.33	7561.67	7630.33	7697.33	7752.33	7806	7884.33	7922.67	7981	8031.67
				STDEV	18.1475	25.1462	64.0937	120.567	144.362	135.356	140.075	150.068	171.432	169.013	174.76	178.715	191.808	192.552	188.537	184.186	188.963	215.694	216.262	210.007	216.648	205.994	179.115	182.855	242.118	250.701	267.741	273.269	283.48	276.872	292.973	317.258	302.318	272.223	261.982	261.133	258.771	259.839	266.406	252.294	258.401	259.064	249.001	279.378	266.701
			Meth-3uM	Av.	258.667	510.333	883	1374.67	1891	2350	2759.33	3152.33	3511.67	3854.33	4185.33	4482.67	4759.67	5009.33	5252	5463	5662.67	5848.33	6040	6190.33	6359.67	6485.67	6605.33	6725.33	6834.33	6933	7027.67	7128	7199.33	7293.67	7369.67	7441.33	7525.33	7587	7656.33	7734.33	7784	7848.33	7922	7970.33	8026.33	8072.67	8128	8197	8240.67
				STDEV	14.1539	41.6213	65.0461	99.5105	117.512	123.984	128.321	135.692	145.018	149.149	150.62	148.736	144.583	156.148	150.841	143.572	137.769	143.841	128.246	133.26	124.837	122.729	115.171	110.074	108.685	116.773	108.583	104.933	100.709	106.533	117.547	126.982	103.394	115.061	109.153	107.342	110.014	107.002	105.257	108.519	122.075	106.327	105.788	121.297	108.583
			Meth-1uM	Av.	277.333	571.333	973.333	1436	1934.33	2380	2792.33	3180.67	3534.33	3871.33	4201.67	4495.33	4757	5006.33	5246.33	5460.33	5665	5850	6035	6194.67	6352.67	6467.67	6576.67	6711	6834	6921	7015.67	7129	7192	7287.33	7353.33	7416	7503	7561.67	7632	7721	7760.67	7835	7880.33	7953	7988	8047.33	8104.67	8169.33	8206.33
				STDEV	48.439	110.943	136.28	118.203	84.3465	67.6683	56.3235	65.041	48.0451	52.2909	48.0139	47.648	41.509	45.8294	45.5448	31.8957	24.0624	31.225	27.8388	20.7445	33.9755	28.9367	26.3881	21.6564	21.6564	14.1067	20.5994	10.4403	20.8087	23.1157	20.502	16.5227	22.5167	14.5717	20.0749	13.7477	20.8167	18.0831	11.3725	7.54983	13	6.65833	21.1266	3.51188	26.727
[truncated: 30 more columns]

## Sheet: Ext Data Fig.5c
User: Cristina
Path: C:\Program Files (x86)\BMG\Omega\Cristina\Data\
Test ID: 84
Test Name: proteasome_Ana
Time: 15:43:38
ID1: WT in vivo A152T-Neg in vitro
Fluorescence (FI)
Well Row	Well Col		Well Col		Raw Data (355/460)	Raw Data (355/460)	Raw Data (355/460)	Raw Data (355/460)	Raw Data (355/460)	Raw Data (355/460)	Raw Data (355/460)	Raw Data (355/460)	Raw Data (355/460)	Raw Data (355/460)	Raw Data (355/460)	Raw Data (355/460)	Raw Data (355/460)	Raw Data (355/460)	Raw Data (355/460)	Raw Data (355/460)	Raw Data (355/460)	Raw Data (355/460)	Raw Data (355/460)	Raw Data (355/460)	Raw Data (355/460)	Raw Data (355/460)	Raw Data (355/460)	Raw Data (355/460)	Raw Data (355/460)	Raw Data (355/460)	Raw Data (355/460)	Raw Data (355/460)	Raw Data (355/460)	Raw Data (355/460)	Raw Data (355/460)	Raw Data (355/460)	Raw Data (355/460)	Raw Data (355/460)	Raw Data (355/460)	Raw Data (355/460)	Raw Data (355/460)	Raw Data (355/460)	Raw Data (355/460)	Raw Data (355/460)	Raw Data (355/460)	Raw Data (355/460)	Raw Data (355/460)	Raw Data (355/460)	Raw Data (355/460)
				Bio. Repl.	0	5	10	15	20	25	30	35	40	45	50	55	60	65	70	75	80	85	90	95	100	105	110	115	120	125	130	135	140	145	150	155	160	165	170	175	180	185	190	195	200	205	210	215	220
D	1	Negative	Unt_1	1	133	321	705	1274	1927	2504	2985	3453	3882	4271	4652	4976	5289	5598	5860	6075	6324	6502	6707	6874	7039	7172	7272	7406	7537	7628	7707	7808	7879	7982	8008	8122	8178	8244	8307	8364	8430	8496	8549	8569	8610	8664	8736	8788	8824
D	2		Unt_2	2	143	351	769	1366	2062	2696	3195	3672	4106	4252	4608	4940	5253	5538	5810	6056	6278	6479	6679	6800	6983	7134	7224	7397	7490	7579	7698	7774	7837	7932	8015	8086	8168	8205	8284	8378	8419	8482	8548	8569	8609	8656	8699	8748	8821
D	3		Unt_3	3	158	362	849	1443	2199	2728	2954	3653	4253	4401	4771	4988	5162	5467	5706	6138	6305	6388	6582	6972	7051	7204	7314	7416	7515	7670	7708	7809	7847	7922	8003	8087	8221	8294	8370	8403	8456	8511	8573	8615	8658	8700	8744	8796	8794
D	4		DMSO_1	1	168	348	699	1176	1752	2316	2803	3260	3662	4064	4440	4785	5087	5387	5658	5889	6099	6305	6526	6667	6845	6997	7093	7238	7369	7465	7567	7654	7731	7844	7912	7979	8053	8125	8178	8267	8319	8362	8410	8510	8511	8570	8609	8668	8743
D	5		DMSO_2	2	170	378	798	1316	1960	2602	3171	3691	4149	4590	4998	5385	5721	6045	6354	6612	6877	7070	7309	7499	7677	7853	7940	8105	8224	8358	8465	8594	8635	8733	8826	8935	8977	9054	9123	9221	9265	9353	9395	9451	9478	9532	9610	9624	9694
D	6		DMSO_3	3	169	363	748.5	1246	1856	2459	2987	3475.5	3905.5	4327	4719	5085	5404	5716	6006	6250.5	6488	6687.5	6917.5	7083	7261	7425	7516.5	7671.5	7796.5	7911.5	8016	8124	8183	8288.5	8369	8457	8515	8589.5	8650.5	8744	8792	8857.5	8902.5	8980.5	8994.5	9051	9109.5	9146	9218.5
D	7		MG132-10mM_1	1	154	148	144	137	128	127	135	139	144	153	166	176	186	202	217	233	251	267	285	302	323	341	364	389	416	435	458	481	513	535	561	590	617	643	673	701	734	758	784	815	846	877	909	943	971
D	8		MG132-10mM_2	2	157	151	139	137	136	140	141	150	155	163	173	186	197	216	235	249	271	289	309	329	353	377	402	429	458	482	509	537	568	595	624	660	684	716	749	780	813	846	878	916	952	983	1021	1055	1083
D	9		MG132-1.5mM_1	1	137	131	119	120	120	122	131	146	156	172	192	214	233	261	284	309	338	371	406	441	477	514	547	587	628	665	703	746	789	827	870	915	957	1008	1053	1096	1148	1195	1243	1286	1326	1373	1425	1467	1518
D	10		MG132-1.5mM_2	2	136	127	122	118	120	123	129	143	150	165	184	201	224	251	275	302	330	361	395	434	467	506	537	575	616	658	696	740	781	823	868	913	954	1003	1043	1091	1138	1193	1240	1289	1329	1376	1423	1472	1521
E	1		Meth-30uM_1	1	190	385	702	1165	1721	2263	2760	3231	3658	4041	4412	4741	5027	5319	5579	5830	6016	6229	6443	6570	6743	6879	7008	7112	7223	7341	7407	7510	7580	7661	7742	7806	7849	7927	7975	8057	8101	8179	8185	8291	8328	8332	8400	8452	8491
E	2		Meth-30uM_2	2	183	372	684	1162	1767	2358	2898	3373	3831	4237	4622	4964	5283	5575	5855	6095	6324	6526	6723	6887	7070	7192	7350	7453	7547	7635	7726	7821	7903	7999	8071	8126	8193	8269	8306	8390	8442	8495	8535	8598	8663	8682	8735	8754	8807
E	3		Meth-30uM_3	3	233	467	948	1561	2152	2529	3051	3527	3856	4075	4558	5112	5296	5409	5611	5710	5960	6212	6430	6625	6813	6946	7129	7370	7461	7504	7611	7780	7867	7944	8063	8135	8278	8335	8417	8561	8624	8686	8748	8788	8802	8861	8891	8940	8992
E	4		Meth-3uM_1	1	176	353	663	1134	1686	2243	2739	3200	3631	4024	4407	4740	5043	5329	5600	5845	6054	6262	6447	6646	6803	6935	7062	7184	7350	7484	7502	7682	7758	7864	7934	7999	8068	8127	8197	8244	8311	8389	8405	8429	8460	8489	8505	8551	8612
E	5		Meth-3uM_2	2	193	401	749	1262	1881	2544	3131	3662	4146	4026	4412	4744	5052	5345	5598	5852	6069	6264	6473	6636	6791	6916	7031	7177	7285	7460	7558	7662	7758	7876	7990	7968	8036	8108	8177	8243	8304	8359	8402	8455	8472	8484	8497	8550	8593
E	6		Meth-3uM_3	3	270	562	980	1506	2065	2561	2993	3367	3744	4032	4644	4937	5096	5267	5510	5744	5967	6122	6328	6477	6648	6787	6873	7045	7148	7235	7340	7460	7522	7611	7699	7756	7844	7920	7995	8073	8132	8171	8268	8338	8376	8416	8471	8548	8597
E	7		Meth-1mM_1	1	169	368	724	1229	1812	2361	2847	3291	3698	4081	4461	4774	5095	5383	5621	5873	6090	6257	6463	6637	6803	6909	7043	7158	7290	7395	7566	7663	7753	7848	7928	7968	8034	8182	8153	8270	8367	8372	8399	8417	8440	8485	8508	8540	8599
E	8		Meth-1mM_2	2	189	440	870	1436	2097	2711	3267	3750	4198	4636	5038	5395	5726	6065	6340	6596	6807	7012	7268	7418	7632	7754	7881	8021	8157	8228	8321	8444	8548	8662	8700	8754	8860	8925	8997	9060	9101	9182	9228	9238	9341	9395	9411	9435	9441
E	9		Meth-1mM_3	3	252	532	949	1527	2133	2697	3184	3628	4034	4434	4786	5127	5317	5697	5989	6223	6431	6658	6845	7031	7220	7321	7473	7581	7749	7819	7933	8044	8156	8228	8285	8356	8441	8516	8570	8662	8744	8783	8834	8886	8937	8989	9023	9076	9140
					0	5	10	15	20	25	30	35	40	45	50	55	60	65	70	75	80	85	90	95	100	105	110	115	120	125	130	135	140	145	150	155	160	165	170	175	180	185	190	195	200	205	210	215	220
		Negative	Unt	Av.	144.667	344.667	774.333	1361	2062.67	2642.67	3044.67	3592.67	4080.33	4308	4677	4968	5234.67	5534.33	5792	6089.67	6302.33	6456.33	6656	6882	7024.33	7170	7270	7406.33	7514	7625.67	7704.33	7797	7854.33	7945.33	8008.67	8098.33	8189	8247.67	8320.33	8381.67	8435	8496.33	8556.67	8584.33	8625.67	8673.33	8726.33	8777.33	8813
				STDEV	12.5831	21.2211	72.148	84.6109	136.001	121.15	131.112	121.327	186.827	81.0987	84.3267	24.98	65.4548	65.5769	78.5621	42.9224	23.1157	60.2854	65.5973	86.2786	36.2951	35.0428	45.0333	9.50438	23.516	45.5448	5.50757	19.9249	21.9393	32.1455	6.02771	20.502	28.1603	44.6132	44.5234	19.7569	19	14.5029	14.1539	26.5581	28.006	23.4379	24.0069	25.7164	16.5227
			DMSO	Av.	169	363	748.5	1246	1856	2459	2987	3475.5	3905.5	4327	4719	5085	5404	5716	6006	6250.5	6488	6687.5	6917.5	7083	7261	7425	7516.5	7671.5	7796.5	7911.5	8016	8124	8183	8288.5	8369	8457	8515	8589.5	8650.5	8744	8792	8857.5	8902.5	8980.5	8994.5	9051	9109.5	9146	9218.5
				STDEV	1	15	49.5	70	104	143	184	215.5	243.5	263	279	300	317	329	348	361.5	389	382.5	391.5	416	416	428	423.5	433.5	427.5	446.5	449	470	452	444.5	457	478	462	464.5	472.5	477	473	495.5	492.5	470.5	483.5	481	500.5	478	475.5
			MG132-10mM	Av.	155.5	149.5	141.5	137	132	133.5	138	144.5	149.5	158	169.5	181	191.5	209	226	241	261	278	297	315.5	338	359	383	409	437	458.5	483.5	509	540.5	565	592.5	625	650.5	679.5	711	740.5	773.5	802	831	865.5	899	930	965	999	1027
				STDEV	2.12132	2.12132	3.53553	0	5.65685	9.19239	4.24264	7.77817	7.77817	7.07107	4.94975	7.07107	7.77817	9.89949	12.7279	11.3137	14.1421	15.5563	16.9706	19.0919	21.2132	25.4558	26.8701	28.2843	29.6985	33.234	36.0624	39.598	38.8909	42.4264	44.5477	49.4975	47.3762	51.6188	53.7401	55.8614	55.8614	62.2254	66.468	71.4178	74.9533	74.9533	79.196	79.196	79.196
			MG132-1.5mM	Av.	136.5	129	120.5	119	120	122.5	130	144.5	153	168.5	188	207.5	228.5	256	279.5	305.5	334	366	400.5	437.5	472	510	542	581	622	661.5	699.5	743	785	825	869	914	955.5	1005.5	1048	1093.5	1143	1194	1241.5	1287.5	1327.5	1374.5	1424	1469.5	1519.5
				STDEV	0.707107	2.82843	2.12132	1.41421	0	0.707107	1.41421	2.12132	4.24264	4.94975	5.65685	9.19239	6.36396	7.07107	6.36396	4.94975	5.65685	7.07107	7.77817	4.94975	7.07107	5.65685	7.07107	8.48528	8.48528	4.94975	4.94975	4.24264	5.65685	2.82843	1.41421	1.41421	2.12132	3.53553	7.07107	3.53553	7.07107	1.41421	2.12132	2.12132	2.12132	2.12132	1.41421	3.53553	2.12132
			Meth-30uM	Av.	202	408	778	1296	1880	2383.33	2903	3377	3781.67	4117.67	4530.67	4939	5202	5434.33	5681.67	5878.33	6100	6322.33	6532	6694	6875.33	7005.67	7162.33	7311.67	7410.33	7493.33	7581.33	7703.67	7783.33	7868	7958.67	8022.33	8106.67	8177	8232.67	8336	8389	8453.33	8489.33	8559	8597.67	8625	8675.33	8715.33	8763.33
				STDEV	27.074	51.5073	147.499	229.502	236.679	134.797	145.564	148.041	107.825	104.735	107.635	186.759	151.694	129.867	150.961	196.998	196	176.585	165.539	169.39	172.181	164.81	173.42	177.827	167.837	147.29	161.556	168.968	177.009	181.364	187.681	187.404	227.157	219.007	229.944	256.303	265.498	256.055	284.265	250.785	243.66	269.067	250.879	246.287	253.338
			Meth-3uM	Av.	213	438.667	797.333	1300.67	1877.33	2449.33	2954.33	3409.67	3840.33	4027.33	4487.67	4807	5063.67	5313.67	5569.33	5813.67	6030	6216	6416	6586.33	6747.33	6879.33	6988.67	7135.33	7261	7393	7466.67	7601.33	7679.33	7783.67	7874.33	7907.67	7982.67	8051.67	8123	8186.67	8249	8306.33	8358.33	8407.33	8436	8463	8491	8549.67	8600.67
				STDEV	50.0899	109.473	163.934	188.99	189.527	178.892	198.84	233.937	270.678	4.16333	135.412	112.601	28.3608	41.1987	51.3939	60.4345	55.0727	81.4125	77.3111	94.8174	86.2342	80.5254	101.362	78.3092	103.116	137.357	113.214	122.806	136.255	149.654	154.403	132.259	121.15	114.422	111.301	98.4395	101.385	118.158	78.2453	61.4356	52.3068	40.7799	17.7764	1.52753	10.0167
			Meth-1uM	Av.	203.333	446.667	847.667	1397.33	2014	2589.67	3099.33	3556.33	3976.67	4383.67	4761.67	5098.67	5379.33	5715	5983.33	6230.67	6442.67	6642.33	6858.67	7028.67	7218.33	7328	7465.67	7586.67	7732	7814	7940	8050.33	8152.33	8246	8304.33	8359.33	8445	8541	8573.33	8664	8737.33	8779	8820.33	8847	8906	8956.33	8980.67	9017	9060
				STDEV	43.3167	82.203	114.15	152.717	175.861	198.155	222.433	237.744	254.883	280.903	289.269	311.468	320.085	341.356	359.533	361.561	358.642	377.744	402.674	390.505	414.503	422.543	419.048	431.528	433.75	416.523	377.549	390.539	397.513	407.298	386.363	393.011	413.015	372.13	422.01	395.004	367.045	405.015	414.669	411.887	451.299	455.879	452.986	450.408	426.663
[truncated: 30 more columns]

## Sheet: Ext Data Fig.5e
Blot 3	1st membrane
				Tubulin 2 sec				LC3 20 sec
		NH4Cl	Cutch	lane	area	mean	intDen	lane	area	mean	intDen		LC3/Tub	av.DMSO(-)	vs. av	av. Group	Stdev	Sem
	DMSO	-	1	1	7788	46.51	362217	1	12288	12.896	158461		0.437475	0.524533	0.834028	1	0.23472	0.165972	-	DMSO
			2	2	7788	47.525	370123	2	12288	18.422	226364		0.611591		1.16597
		+	1	3	7788	42.699	332542	3	12288	43.651	536388		1.61299		3.0751	2.87714	0.279962	0.197963	+
			2	4	7788	48.916	380954	4	12288	43.568	535361		1.40532		2.67918
	Meth 3uM	-	1	5	7788	44.508	346628	5	12288	16.597	203942		0.58836		1.12168	1.11775	0.148917	0.0665975	-	Meth 3uM
			2	6	7788	49.41	384802	6	12288	14.117	173475		0.450816		0.859462
			3	7	7788	47.412	369242	7	12288	18.821	231274		0.626348		1.19411
			4	8	7788	44.002	342691	8	12288	17.473	214709		0.626538		1.19447
			5	9	7788	47.802	372282	9	12288	19.372	238048		0.639429		1.21904
		+	1	10	7788	48.193	375325	10	12288	44.184	542939		1.44658		2.75785	2.87865	0.306422	0.137036	+
			2	11	7788	53.589	417353	11	12288	43.236	531280		1.27298		2.42687
			3	12	7788	42.853	333737	12	12288	45.189	555286		1.66384		3.17204
			4	13	7788	44.741	348441	13	12288	43.016	528584		1.517		2.89209
			5	14	7788	37.657	293273	14	12288	39.364	483707		1.64934		3.1444
Blot 1	2st membrane
				Tubulin 1 sec				LC3 40 sec
		NH4Cl	Cutch	lane	area	mean	intDen	lane	area	mean	intDen		LC3/Tub	av.DMSO(-)	vs. av	av. Group	Stdev	Sem
	DMSO	-	3	1	10880	46.217	402846	1	10880	24.293	264307		0.656099	0.738377	0.888569	1	0.109248	0.0630746	-	DMSO
			4	2	10880	33.53	364809	2	10880	24.869	270580		0.741703		1.0045
			5	3	10880	37.819	411468	3	10880	30.91	336305		0.81733		1.10693
		+	3	4	10880	25.627	278820	4	10880	51.52	560534		2.01038		2.7227	2.63566	0.141095	0.0814614	+
			4	5	10880	29.616	322219	5	10880	59.292	645098		2.00205		2.71142
			5	6	10880	31.075	338096	6	10880	56.74	617333		1.82591		2.47287
	Meth 3uM	-	6	7	10880	32.06	348816	7	10880	23.946	260536		0.746915		1.01156	0.985323	0.0514836	0.0257418	-	Meth 3uM
			7	8	10880	37.034	402934	8	10880	26.219	285264		0.707967		0.958815
			8	9	10880	28.67	311931	9	10880	19.649	213782		0.68535		0.928184
			9	10	10880	33.94	369268	10	10880	26.131	284310		0.769929		1.04273
		+	6	11	10880	40.537	441044	11	10880	58.326	634582		1.43882		1.94862	2.24917	0.202534	0.101267	+
			7	12	10880	40.459	440196	12	10880	69.25	753438		1.7116		2.31805
			8	13	10880	35.931	390924	13	10880	62.107	675725		1.72853		2.34099
			9	14	10880	36.326	395232	14	10880	64.08	697186		1.76399		2.38901
Blot 2	3rd membrane
				Tubulin 1 sec				LC3 40 sec
				lane	area	mean	intDen	lane	area	mean	intDen		LC3/Tub	av.DMSO(-)	vs. av	av. Group	Stdev	Sem
	DMSO	-	6	15	10880	39.697	431905	15	10880	15.559	169287		0.391954	0.47964	0.817184	1	0.161771	0.0933985	-	DMSO
			7	16	10880	38.632	420311	16	10880	20.839	226723		0.539417		1.12463
			8	17	10880	43.611	474483	17	10880	22.134	240823		0.507548		1.05819
		+	6	18	10880	38.779	421919	18	10880	43.632	474719		1.12514		2.34581	2.34254	0.0464482	0.0268169	+
			7	19	10880	40.99	445972	19	10880	46.935	510650		1.14503		2.38726
			8	20	10880	47.474	516513	20	10880	52.247	568450		1.10055		2.29454
	Meth 3uM	-	10	21	10880	45.127	490986	21	10880	19.589	213123		0.434071		0.904994	0.93029	0.375679	0.18784	-	Meth 3uM
			11	22	10880	48.971	532803	22	10880	26.831	291918		0.547891		1.1423
			12	23	10880	43.939	478054	23	10880	26.584	289237		0.60503		1.26143
			13	24	10880	40.945	445478	24	10880	8.1	88126		0.197823		0.412442
		+	10	25	10880	42.562	463079	25	10880	40.602	441746		0.953932		1.98885	2.49719	0.460021	0.230011	+
			11	26	10880	41.181	448050	26	10880	61.247	666369		1.48726		3.10079
			12	27	10880	41.638	453016	27	10880	47.691	518879		1.14539		2.38802
			13	28	10880	43.9	477635	28	10880	52.874	575273		1.20442		2.51109
								Total
									DMSO		Methocarbamol
								Clutch	-	+	-	+	NH4Cl
								1	0.834028	3.0751	1.12168	2.75785			1
								2	1.16597	2.67918	0.859462	2.42687			2
								3	0.888569	2.7227	1.19411	3.17205			3
								4	1.0045	2.71142	1.19447	2.89209
								5	1.10693	2.47287	1.21904	3.1444
								6	0.817184	2.34581	1.01156	1.94862
								7	1.12463	2.38726	0.958815	2.31805
								8	1.05819	2.29454	0.928184	2.34099
								9			1.04273	2.38901
								10			0.904994	1.98885
								11			1.1423	3.10079
								12			1.26143	2.38802
								13			0.412442	2.51109
