# Supplementary material for: Carbonic anhydrase inhibition ameliorates tau toxicity via enhanced tau secretion
Source: Nat Chem Biol. 2024 Oct 31;21(4):577–87. doi: 10.1038/s41589-024-01762-7 (PMC11949835; doi:10.1038/s41589-024-01762-7)
Supplement: Supplementary file 23 — Raw data for all graphs (separate sheet for each panel). [file 41589_2024_1762_MOESM23_ESM.xlsx]

## Sheet: Ext Data Fig.6a
Methacarbamol (MC)
Mean of 3 independent experiment (biological repeats)
	X6 wells per trt per 96 well-plate
average
	to	t24	t48	t72	t96
induced	0.0187223	0.0752213	0.184862	0.34252	0.446994
DMSO	0.0528548	0.0806027	0.175757	0.326208	0.418066
MC1	0.0141738	0.0717086	0.168086	0.31346	0.38105
MC3	0.0206357	0.0796543	0.167858	0.310041	0.351482
MC10	0.0591341	0.0733123	0.153332	0.290496	0.252161
MC30	0.0255295	0.0646584	0.145559	0.274159	0.247021
Trehalose	0.00851049	0.0523713	0.100947	0.149883	0.125862
Torin	0.00158071	0.00790417	0.0129448	0.0136506	0.0134758
Rapamycin	0.0208792	0.0339998	0.0526715	0.0755497	0.0732283
uninduced	-0.00110664	-0.00576126	0.00934544	0.00300786	0.0137202
SEM
	to	t24	t48	t72	t96
induced	0.00904871	0.00187562	0.00314947	0.00678841	0.0127738
DMSO	0.012718	0.00720792	0.00701556	0.0108441	0.00881565
MC1	0.00998698	0.00572232	0.00542229	0.00974962	0.0198819
MC3	0.0117609	0.00537541	0.00373616	0.00705118	0.0252137
MC10	0.0189291	0.00375295	0.00288094	0.00848243	0.0342707
MC30	0.0142466	0.00343818	0.00545022	0.0148357	0.0369984
Trehalose	0.00734657	0.0024123	0.00276899	0.00829091	0.0164944
Torin	0.00870358	0.00198995	0.00271528	0.00501778	0.002633
Rap	0.00949389	0.00194217	0.0029012	0.00645398	0.00525147
uninduced	0.0103065	0.00391784	0.00316361	0.00774312	0.00648624

## Sheet: Ext Data Fig.6b
		Methazolamide (MTZ)
Mean of 4 independent experiment (biological repeats)
		X6 wells per trt per 96 well-plate
averages
	to	t24	t48	t72	t96
induced	0.0174027	0.0751433	0.174686	0.280147	0.362187
DMSO	0.00608809	0.0884633	0.176429	0.280171	0.364074
MTZ0.1	-0.0194859	0.0837184	0.158185	0.253603	0.324921
MTZ1	-0.0162283	0.0718354	0.147152	0.232469	0.301595
MTZ3	-0.0157121	0.0728407	0.149763	0.23392	0.294054
MTZ10	-0.020016	0.072925	0.144189	0.22167	0.28032
MTZ30	-0.00565648	0.0658239	0.14189	0.215687	0.276111
Trehalose	-0.0050757	0.0576024	0.106781	0.135287	0.155876
Torin	-0.0203522	0.0179219	0.0212925	0.0182139	0.0115182
uninduced	0.0209352	-0.00382788	0.00696643	0.0183504	0.0122376
SEM
	to	t24	t48	t72	t96
induced	0.0202439	0.00391475	0.0048549	0.00600863	0.00706102
DMSO	0.0169503	0.00390279	0.00351367	0.00395853	0.0055303
MTZ0.1	0.0195789	0.00378266	0.00411033	0.00586441	0.0057825
MTZ1	0.0195394	0.00359354	0.00411284	0.00572455	0.0073622
MTZ3	0.0146485	0.00353837	0.00535091	0.00674132	0.00869555
MTZ10	0.0209495	0.00367728	0.00557259	0.0085675	0.01094
MTZ30	0.0142862	0.00367539	0.00606583	0.0101322	0.0115419
Trehalose	0.0231937	0.00376974	0.00492044	0.00719861	0.0101715
Torin	0.0305224	0.00375741	0.00254127	0.00376149	0.00228626
uninduced	0.0198322	0.0037367	0.00457599	0.00633955	0.0069377

## Sheet: Ext. Data Fig.6c ii&iii
Tau-P301L secretion (Fold change)
	DMSO					BAF
Hours	3	6	9	12	Hours	3	6	9	12
rep#1	1	3.1	3.8	7.9	rep#1	1.1	2	8.2	12.6
rep#2	1	1.5	2.5	6.5	rep#2	2.2	5.2	9.1	14.5
rep#3	1	2.5	5.9	10.1	rep#3	3.8	7.6	12.8	19.2
Mean	1	2.36667	4.06667	8.16667	Mean	2.36667	4.93333	10.0333	15.4333
STDEV	0	0.80829	1.71561	1.81475	STDEV	1.35769	2.80951	2.4379	3.39755
				Hours	3	6	9	12
				Mean
				DMSO	1	2.37	4.07	8.17
				BAF	2.37	4.93	10.03	15.43
				STDEV
				DMSO	0	0.81	1.72	1.81
				BAF	1.36	2.81	2.44	3.4
LDH release (Fold change)
	DMSO					BAF
Hours	3	6	9	12	Hours	3	6	9	12
rep#1	1	1.17	0.96	0.85	rep#1	1.01	1	0.83	1.09
rep#2	1	0.99	1.01	1.02	rep#2	0.86	0.87	1.06	0.99
rep#3	1	1.07	1.1	0.92	rep#3	0.9	0.96	0.96	1.03
Mean	1	1.07667	1.02333	0.93	Mean	0.923333	0.943333	0.95	1.03667
STDEV	0	0.090185	0.070946	0.08544	STDEV	0.0776745	0.0665833	0.115326	0.0503322
			Hours	3	3		6	6		9	9		12	12
				DMSO	BAF		DMSO	BAF		DMSO	BAF		DMSO	BAF
			Mean	1	0.92		1.08	0.94		1.02	0.95		0.93	1.04
			STDEV	0	0.08		0.09	0.07		0.07	0.12		0.09	0.05

## Sheet: Ext. Data Fig.6d i&ii
Tau secretion (Fold change)
	DMSO				BAF
Hours	4	8	12	Hours	4	8	12
rep#1	1	3.7	5.4	rep#1	3.8	7.1	13.1
rep#2	1	1.8	3.1	rep#2	1.2	4.2	7.5
rep#3	1	2.5	4.3	rep#3	2.6	6.2	10.1
Mean	1	2.66667	4.26667	Mean	2.53333	5.83333	10.2333
STDEV	0	0.960902	1.15036	STDEV	1.30128	1.48436	2.80238
			Hours	4	8	12
			Mean
			DMSO	1	2.67	4.27
			BAF	2.53	5.83	10.23
			STDEV
			DMSO	0	0.96	1.15
			BAF	1.3	1.48	2.8
LDH release (Fold change)
	DMSO				BAF
Hours	4	8	12	Hours	4	8	12
rep#1	1	0.99	0.89	rep#1	1.08	1.02	0.99
rep#2	1	0.84	1.1	rep#2	1.22	1.06	0.83
rep#3	1	0.91	1.04	rep#3	0.98	0.97	0.92
Mean	1	0.913333	1.01	Mean	1.09333	1.01667	0.913333
STDEV	0	0.0750555	0.108167	STDEV	0.120554	0.0450925	0.0802081
			Hours	4	4		8	8		12	12
				DMSO	BAF		DMSO	BAF		DMSO	BAF
			Mean	1	1.09		0.91	1.02		1.01	0.91
			STDEV	0	0.12		0.08	0.05		0.11	0.08
