# Supplementary material for: Carbonic anhydrase inhibition ameliorates tau toxicity via enhanced tau secretion
Source: Nat Chem Biol. 2024 Oct 31;21(4):577–87. doi: 10.1038/s41589-024-01762-7 (PMC11949835; doi:10.1038/s41589-024-01762-7)
Supplement: Supplementary file 25 — Raw data for all graphs (separate sheet for each panel). [file 41589_2024_1762_MOESM25_ESM.xlsx]

## Sheet: Ext. Data Fig.7aii
% lysosomes (Peripheral vs Perinuclear)
	DMSO		MTZ		MC		BAF
	Peripheral	Perinuclear	Peripheral	Perinuclear	Peripheral	Perinuclear	Peripheral	Perinuclear
rep#1	33	67	62	38	55	45	79	21
rep#2	45	55	66	34	51	49	72	28
rep#3	35	65	57	43	48	52	82	18
Mean	37.6667	62.3333	61.6667	38.3333	51.3333	48.6667	77.6667	22.3333
STDEV	6.4291	6.4291	4.50925	4.50925	3.51188	3.51188	5.1316	5.1316
t-test vs DMSO			0.0061138	0.0061138	0.0319376	0.0319376	0.00108809	0.00108809
	Peripheral					Perinuclear
	DMSO	BAF	MTZ	MC		DMSO	BAF	MTZ	MC
Mean	37.67	77.67	61.67	51.33		62.33	22.33	38.33	48.67
STDEV	6.43	5.13	4.51	3.51		6.43	5.13	4.51	3.51

## Sheet: Ext. Data Fig.7bii
KD efficiency
		siCtr			siArl8B					siCtr			siVAMP7
		DMSO	MTZ	MC	DMSO	MTZ	MC			DMSO	MTZ	MC	DMSO	MTZ	MC
	rep#1	1	0.94	0.85	0.1	0.06	0.05		rep#1	1	1.13	1.11	0.09	0.11	0.08
	rep#2	1	0.83	1.12	0.05	0.11	0.13		rep#2	1	1.06	0.96	0.18	0.17	0.12
	rep#3	1	1.17	1.08	0.06	0.09	0.07		rep#3	1	0.98	1.03	0.15	0.18	0.13
	Mean	1	0.98	1.01667	0.07	0.0866667	0.0833333		Mean	1	1.05667	1.03333	0.14	0.153333	0.11
	STDEV	0	0.126667	0.111111	0.02	0.0177778	0.0311111		STDEV	0	0.0511111	0.0511111	0.0333333	0.0288889	0.02

## Sheet: Ext. Data Fig.7c
Tau secretion (Fold change)
	DMSO				MTZ				MC
siRNA	siCtr	siVAMP7	siArl8	siRNA	siCtr	siVAMP7	siArl8	siRNA	siCtr	siVAMP7	siArl8
rep#1	1	0.91	0.51	rep#1	2.21	1.07	0.88	rep#1	1.59	0.85	0.82
rep#2	1	0.44	0.41	rep#2	1.46	1.19	0.62	rep#2	1.91	1.21	0.68
rep#3	1	0.69	0.82	rep#3	1.79	0.79	0.69	rep#3	1.34	1.18	0.99
Mean	1	0.68	0.58	Mean	1.82	1.01667	0.73	Mean	1.61333	1.08	0.83
STDEV	0	0.23516	0.213776	STDEV	0.375899	0.205264	0.134536	STDEV	0.285715	0.19975	0.155242
t-test vs DMSO					0.0194633	0.135123	0.361802		0.0205081	0.0880887	0.176561
	siRNA	siCtr	siCtr	siCtr		siVAMP7	siVAMP7	siVAMP7		siArl8	siArl8	siArl8
		DMSO	MTZ	MC		DMSO	MTZ	MC		DMSO	MTZ	MC
	Mean	1	1.82	1.61		0.68	1.02	1.08		0.58	0.73	0.83
	STDEV	0	0.38	0.29		0.24	0.21	0.2		0.21	0.13	0.16
LDH release (Fold change)
	DMSO				MTZ				MC
siRNA	siCtr	siVAMP7	siArl8	siRNA	siCtr	siVAMP7	siArl8	siRNA	siCtr	siVAMP7	siArl8
rep#1	1	0.98	1.11	rep#1	0.86	1.05	0.92	rep#1	1.03	1.09	1.04
rep#2	1	0.91	0.98	rep#2	1.02	0.93	0.99	rep#2	1.09	1.04	0.98
rep#3	1	1.01	1.08	rep#3	0.95	0.97	1.06	rep#3	0.99	0.98	1.03
Mean	1	0.966667	1.05667	Mean	0.943333	0.983333	0.99	Mean	1.03667	1.03667	1.01667
STDEV	0	0.051316	0.0680686	STDEV	0.0802081	0.061101	0.07	STDEV	0.0503322	0.0550757	0.0321455
					0.288222	0.735813	0.302451		0.275589	0.18255	0.409468
	siRNA	siCtr	siCtr	siCtr		siVAMP7	siVAMP7	siVAMP7		siArl8	siArl8	siArl8
		DMSO	MTZ	MC		DMSO	MTZ	MC		DMSO	MTZ	MC
	Mean	1	0.94	1.04		0.97	0.98	1.04		1.06	0.99	1.02
	STDEV	0	0.08	0.05		0.05	0.06	0.06		0.07	0.07	0.03

## Sheet: Ext. Data Fig.7d
Cathepsin D secretion (Fold change)
	DMSO				MTZ				MC
siRNA	siCtr	siVAMP7	siArl8	siRNA	siCtr	siVAMP7	siArl8	siRNA	siCtr	siVAMP7	siArl8
rep#1	1	0.43	0.71	rep#1	1.93	1.01	0.51	rep#1	1.46	0.72	0.78
rep#2	1	0.58	0.56	rep#2	2.74	0.69	0.86	rep#2	1.99	0.59	0.56
rep#3	1	0.81	0.38	rep#3	2.28	0.86	0.76	rep#3	1.69	0.89	0.87
Mean	1	0.606667	0.55	Mean	2.31667	0.853333	0.71	Mean	1.71333	0.733333	0.736667
STDEV	0	0.191398	0.165227	STDEV	0.406243	0.160104	0.180278	STDEV	0.265769	0.150444	0.159478
t-test vs DMSO					0.0049481	0.162031	0.320424		0.00966955	0.418442	0.231913
	siRNA	siCtr	siCtr	siCtr		siVAMP7	siVAMP7	siVAMP7		siArl8	siArl8	siArl8
		DMSO	MTZ	MC		DMSO	MTZ	MC		DMSO	MTZ	MC
	Mean	1	2.32	1.71		0.61	0.85	0.73		0.55	0.71	0.74
	STDEV	0	0.41	0.27		0.19	0.16	0.15		0.17	0.18	0.16
LDH release (Fold change)
	DMSO				MTZ				MC
siRNA	siCtr	siVAMP7	siArl8	siRNA	siCtr	siVAMP7	siArl8	siRNA	siCtr	siVAMP7	siArl8
rep#1	1	1.08	0.99	rep#1	1.13	0.94	0.97	rep#1	0.91	0.97	0.91
rep#2	1	0.98	0.84	rep#2	1.02	1.08	1.04	rep#2	1.03	1.07	1.03
rep#3	1	1.11	0.98	rep#3	0.99	0.96	0.93	rep#3	0.98	1.05	0.96
Mean	1	1.05667	0.936667	Mean	1.04667	0.993333	0.98	Mean	0.973333	1.03	0.966667
STDEV	0	0.0680686	0.083865	STDEV	0.0737111	0.0757188	0.0556776	STDEV	0.0602771	0.052915	0.0602771
					0.334417	0.341946	0.497338		0.486241	0.620553	0.641324
	siRNA	siCtr	siCtr	siCtr		siVAMP7	siVAMP7	siVAMP7		siArl8	siArl8	siArl8
		DMSO	MTZ	MC		DMSO	MTZ	MC		DMSO	MTZ	MC
	Mean	1	1.05	0.97		1.06	0.99	1.03		0.94	0.98	0.97
	STDEV	0	0.07	0.06		0.07	0.08	0.05		0.08	0.06	0.06
