# Supplementary material for: Carbonic anhydrase inhibition ameliorates tau toxicity via enhanced tau secretion
Source: Nat Chem Biol. 2024 Oct 31;21(4):577–87. doi: 10.1038/s41589-024-01762-7 (PMC11949835; doi:10.1038/s41589-024-01762-7)
Supplement: Supplementary file 27 — Raw data for all graphs (separate sheet for each panel). [file 41589_2024_1762_MOESM27_ESM.xlsx]

## Sheet: Ext. Data Fig.8a
		Methocarbamol (MC)
Averages
	t0	t24	t48	t72	t96
induced	0.58652	0.531009	0.507877	0.489803	0.493934
Scr-DMSO	0.579075	0.496789	0.516566	0.553512	0.631307
Scr-MC	0.570932	0.443832	0.375018	0.364821	0.401215
uninduced	0.594546	0.351061	0.178465	0.133403	0.110149
	t0	t24	t48	t72	t96
induced	0.58652	0.531009	0.507877	0.489803	0.493934
Arl8-DMSO	0.572305	0.49268	0.518005	0.550502	0.6394
Arl8-MC	0.570438	0.509219	0.545571	0.573804	0.658131
uninduced	0.594546	0.351061	0.178465	0.133403	0.110149
	t0	t24	t48	t72	t96
induced	0.58652	0.531009	0.507877	0.489803	0.493934
VAMP7-DMSO	0.573163	0.504109	0.533101	0.57126	0.585088
VAMP7-MC	0.581506	0.484789	0.466683	0.481489	0.526548
uninduced	0.594546	0.351061	0.178465	0.133403	0.110149
SEM	to	t24	t48	t72	t96
induced	0.00141587	0.0127769	0.0165117	0.0193753	0.02305
Scr-DMSO	0.0076896	0.0276838	0.0519589	0.0687783	0.0797091
Scr-MC	0.00689313	0.0266875	0.0369417	0.0440144	0.0473438
Arl8-DMSO	0.00707116	0.0235111	0.0471312	0.0602475	0.0763587
Arl8-MC	0.00634394	0.0337993	0.0665647	0.080884	0.0984589
VAMP7-DMSO	0.00679114	0.0211981	0.0422858	0.0579609	0.0576048
VAMP7-MC	0.00727683	0.0270031	0.0367604	0.0484361	0.0516499
uninduced	0.00748994	0.0195304	0.0150846	0.0179529	0.0112966

## Sheet: Ext. Data Fig.8b
		Methazolamide (MTZ)
averages
	t0	t24	t48	t72	t96
induced	0.394613	0.487065	0.508236	0.555064	0.572984
Scr-DMSO	0.397823	0.370007	0.411676	0.506546	0.565795
Scr-MTZ	0.381839	0.323564	0.321625	0.378359	0.419156
uninduced	0.414121	0.263661	0.156145	0.129438	0.10529
	t0	t24	t48	t72	t96
induced	0.394613	0.487065	0.508236	0.555064	0.572984
Arl8-DMSO	0.387279	0.396541	0.459796	0.576236	0.637951
Arl8-MTZ	0.394286	0.386997	0.43647	0.543397	0.587211
uninduced	0.414121	0.263661	0.156145	0.129438	0.10529
	t0	t24	t48	t72	t96
induced	0.394613	0.487065	0.508236	0.555064	0.572984
VAMP7-DMSO	0.415846	0.417408	0.465139	0.552727	0.592511
VAMP7-MTZ	0.388108	0.377523	0.405263	0.487737	0.541674
uninduced	0.414121	0.263661	0.156145	0.129438	0.10529
SEM	to	t24	t48	t72	t96
induced	0.000998856	0.0116999	0.0163777	0.0240119	0.022162
Scr-DMSO	0.00132168	0.0417074	0.0467641	0.0575394	0.0595574
Scr-MTZ	0.0129148	0.0404529	0.039508	0.047676	0.0546286
Arl8-DMSO	0.00418833	0.0322281	0.0396963	0.0549575	0.0570362
Arl8-MTZ	0.0010664	0.0338165	0.0466688	0.0657748	0.0645998
VAMP7-DMSO	0.00664328	0.0350337	0.0454451	0.0627681	0.0555252
VAMP7-MTZ	0.00477049	0.0319209	0.0348604	0.0431835	0.041963
uninduced	0.00301891	0.0431374	0.0215233	0.00994473	0.00555018

## Sheet: Ext. Data Fig.8c
	Arl8 DKD				normalised
		GAPDH	Arl8		Arl8/GAPDH		vs 1
exp 1	scr siRNA	1238867	2400		0.193725	0.149782	1
	scr siRNA	1275469	2194		0.172015
	scr siRNA	1053768	881		0.0836047
	Arl8 siRNA	1145546	507		0.0442584	0.0368368	0.245937
	Arl8 siRNA	1143872	400		0.0349689
	Arl8 siRNA	1056481	330.5		0.0312831
exp 2	scr siRNA	847427	633		0.0746967	0.0866725	1		vs 1
	scr siRNA	861558	520		0.0603558				scr siRNA	1
	scr siRNA	872244	1090		0.124965				scr siRNA	1
	Arl8 siRNA	587926	93		0.0158183	0.0116957	0.134942		scr siRNA	1
	Arl8 siRNA	596126	68		0.011407				Arl8 siRNA	0.245937
	Arl8 siRNA	826776	65		0.00786186				Arl8 siRNA	0.134942
									Arl8 siRNA	0.200165
exp 3	scr siRNA	910681	3239		0.355668	0.311341	1
	scr siRNA	985648	3530		0.35814
	scr siRNA	939534	2069		0.220216
	Arl8 siRNA	1069878	399		0.037294	0.0623195	0.200165
	Arl8 siRNA	1097953	825		0.0751398
	Arl8 siRNA	1102991	822		0.0745246

## Sheet: Ext. Data Fig.8d
	VAMP7 DKD			normalised
		GAPDH	VAMP7	Vamp7/GAPDH		vs 1
exp 1	scr siRNA	812966	30272	3.72365	4.27745	1
	scr siRNA	647616	31373	4.84438
	scr siRNA	560347	23895	4.26432
	Vamp7 siRNA	767720	6958	0.90632	1.03155	0.241161
	Vamp7 siRNA	804620	8935	1.11046
	Vamp7 siRNA	771052	8311	1.07788
exp 2	scr siRNA	50522	44942	88.9553	31.4595	1
	scr siRNA	136984	3442	2.5127				vs 1
	scr siRNA	142656	4152	2.9105				scr siRNA	1
	Vamp7 siRNA	240930	186	0.0772008	0.0397113	0.0012623		scr siRNA	1
	Vamp7 siRNA	278095	8	0.00287671				scr siRNA	1
	Vamp7 siRNA	189470	74	0.0390563				Vamp7 siRNA	0.241161
								Vamp7 siRNA	0.0012623
exp 3	scr siRNA	7176	3378	47.0736	23.7864	1		Vamp7 siRNA	0.394183
	scr siRNA	16074	1947	12.1127
	scr siRNA	14869	1810	12.173
	Vamp7 siRNA	17463	675	3.86532	9.3762	0.394183
	Vamp7 siRNA	13651	1158	8.4829
	Vamp7 siRNA	8105	1279	15.7804

## Sheet: Ext. Data Fig.8e
HEK293_ tau P301S Venus																															Tau Agg (nM)
	DMSO						MTZ						MC						GFP						LF Only						0.1						0.2						10
Measure	1	2	3	4	5	6	1	2	3	4	5	6	1	2	3	4	5	6	1	2	3	4	5	6	1	2	3	4	5	6	1	2	3	4	5	6	1	2	3	4	5	6	1	2	3	4	5	6
Experiment 1	0	0.334169	0	0	0.614754	0.4914	1.6129	0.544959	0	0.285714	0.888099	0.795229	0.350877	0.770218	0.417246	0.472441	0.568182	0	0	0	0.124224	0.102881	0	0	0	0	0	0.085763	0.314136	0	5	6.19883	3.56589	4.87805	5.61224	5.60949	6.11588	5.92168	8.37989	6.77966	5.62061	7.13464	20.6835	18.8626	23.2038	23.7695	7.228916*	23.8819
Experiment 2	0	0	0	0	0	0	0	0	0	0	0	0	0.152091	0.077882	0.104167	0	0	0	0	0	0	0	0	0	0	0	0.110865	0	0	0.194742	6.87831	6.21469	7.42706	4.99562	6.54297	6.54045	7.92079	7.19145	7.09877	10.4414	8.96488	6.65761	43.099	24.1611	4.19162	25.0223	2.63158	25.1981
Experiment 3	0	0	0	0.081699	0	0.063171	0.120773	0.182927	0	0	0	0.167084	0	0.072622	0	0	0	0	0.199601	0	0	0	0	0	0	0	0.110865	0	0	0.194742	6.87831	6.21469	7.42706	4.99562	6.54297	6.54045	7.92079	7.19145	7.09877	10.4414	8.96488	6.65761	43.099	24.1611	4.19162	25.0223	2.63158	25.1981
% seeding						0.0880663						0.255427						0.165874						0.0237059						0.0561729						6.00348						7.58346						21.1182

## Sheet: Ext. Data Fig.8f
HEK293																															Tau Agg (nM)
	DMSO						MTZ						MC						GFP						LF Only						0.1						0.2						10
Measure	1	2	3	4	5	6	1	2	3	4	5	6	1	2	3	4	5	6	1	2	3	4	5	6	1	2	3	4	5	6	1	2	3	4	5	6	1	2	3	4	5	6	1	2	3	4	5	6
Experiment 1	0	0	0	0	0	0	0	0.1	0	0	0	0	0	0	0	0	0	0	0	0	0	0	0	0	0	0	0	0	0	0	0	0	0	0	0	0	0	0	0	0	0	0	0	0	0	0	0	0
Experiment 2	0	0	0	0	0	0	0.104712	0	0	0	0	0.096154	0	0	0	0	0	0	0	0	0	0	0	0	0	0	0	0	0	0	0	0	0.101523	0	0	0	0	0	0	0	0	0	0	0	0	0	0	0
Experiment 3	0	0	0	0	0	0	0	0	0	0	0.107991	0	0	0	0	0	0	0	0	0	0	0	0	0	0	0	0	0	0	0	0	0	0	0	0	0	0	0	0	0.293255	0	0	0	0	0	0	0	0
% seeding						0						0.0227143						0						0						0						0.00564017						0.0162919						0
