# Supplementary material for: Carbonic anhydrase inhibition ameliorates tau toxicity via enhanced tau secretion
Source: Nat Chem Biol. 2024 Oct 31;21(4):577–87. doi: 10.1038/s41589-024-01762-7 (PMC11949835; doi:10.1038/s41589-024-01762-7)
Supplement: Supplementary file 28 — Raw data for all graphs (separate sheet for each panel). [file 41589_2024_1762_MOESM28_ESM.xlsx]

## Sheet: Ext. Data Fig.9a Plasma
Sample	Conc (ng/ml)				ip	Concentration (μg/ml)							Oral	Concentration (μg/ml)
	Undiluted	Diluted			Time	M1	M2	M3	Mean	SEM			Time	M1	M2	M3	Mean	SEM
M1 Oral 5min	31200	49500			5	154	189	159	167.333	10.9291			5	49.5	59.7	44.9	51.3667	4.37315
M1 Oral 10min	43100	69400			10	303	310	226	279.667	26.9093			10	69.4	95.9	71.2	78.8333	8.54914
M1 Oral 15min	66.1	283			15	448	257	339	348	55.3203			15	NS	146	63	104.5	33.8846
M1 Oral 30min	48300	84300			30	274	218	260	250.667	16.8259			30	84.3	77	114	91.7667	11.3146
M1 Oral 60min	56400	95900			60	199	208	248	218.333	15.0591			60	95.9	77.8	91.4	88.3667	5.44069
M1 Oral 120min	31100	60100			120	101	101	132	111.333	10.3333			120	60.1	83.6	52	65.2333	9.47634
M1 Oral 240min	26100	44000			240	65.1	65	45	58.3667	6.6834			240	44	44.2	37.1	41.7667	2.33405
M1 Oral 480min	6510	9870			480	16.2	11	11.9	13.0333	1.60451			480	9.87	10.8	14.9	11.8567	1.54517
M1 ip 5min	34400	154000
M1 ip 10min	153000	303000
M1 ip 15min	232000	448000
M1 ip 30min	118000	274000
M1 ip 60min	49700	199000
M1 ip 120min	58900	101000
M1 ip 240min	39100	65100
M1 ip 480min	10300	16200
M2 Oral 5min	29100	59700
M2 Oral 10min	52800	95900
M2 Oral 15min	83800	146000
M2 Oral 30min	45400	77000
M2 Oral 60min	50400	77800
M2 Oral 120min	47300	83600
M2 Oral 240min	26400	44200
M2 Oral 480min	7470	10800
M2 ip 5min	96400	189000
M2 ip 10min	137000	310000
M2 ip 15min	129000	257000
M2 ip 30min	102000	218000
M2 ip 60min	105000	208000
M2 ip 120min	57100	101000
M2 ip 240min	34500	65000
M2 ip 480min	6300	11000
M3 Oral 5min	26700	44900
M3 Oral 10min	37300	71200
M3 Oral 15min	36200	63000
M3 Oral 30min	54900	114000			Plasma IP									Plasma Oral
M3 Oral 60min	54100	91400			Parameter	Units		Mean	Comment					Parameter	Units		Mean	Comment
M3 Oral 120min	34100	52000			Cmax	μg/ml		348						Cmax	μg/ml		105
M3 Oral 240min	20700	37100			tmax	Minutes		15						tmax	Minutes		15
M3 Oral 480min	9650	14900			t1/2	Minutes		102						t1/2	Minutes		151
M3 ip 5min	77900	159000			T1	Minutes		10						T1	Minutes		15
M3 ip 10min	109000	226000			T2	Minutes		480						T2	Minutes		480
M3 ip 15min	161000	339000			AUC0-t	ng.min/ml		43270						AUC0-t	ng.min/ml		22549
M3 ip 30min	138000	260000			AUC0-∞	ng.min/ml		45197						AUC0-∞	ng.min/ml		25130
M3 ip 60min	120000	248000
M3 ip 120min	69000	132000
M3 ip 240min	25200	45000
M3 ip 480min	8300	11900

## Sheet: Ext. Data Fig.9a Brain
Sample	Conc (ng/g)			ip	Concentration (μg/g)							Oral	Concentration (μg/g)
M1 Oral 5min	7610			Time	M1	M2	M3	Mean	SEM			Time	M1	M2	M3	Mean	SEM
M1 Oral 10min	15100			5	12.8	15.8	9.34	12.6467	1.86642			5	7.61	7.86	3.34	6.27	1.46678
M1 Oral 15min	574			10	37.1	41.8	15.8	31.5667	7.99924			10	15.1	16	10.6	13.9	1.67033
M1 Oral 30min	25500			15	41.2	59	32.8	44.3333	7.72384			15	0.574*	35.7	13.2	24.45	9.18559
M1 Oral 60min	33200			30	62.4	73.7	72.6	69.5667	3.59738			30	25.5	20.5	28.2	24.7333	2.25561
M1 Oral 120min	23600			60	72.2	60.8	85.7	72.9	7.19653			60	33.2	28.2	28.7	30.0333	1.5899
M1 Oral 240min	16300			120	37.3	39.9	39.7	38.9667	0.835331			120	23.6	32.8	22.3	26.2333	3.30471
M1 Oral 480min	4380			240	22.3	22.8	17	20.7	1.85562			240	16.3	15.6	14.6	15.5	0.493288
M1 IP 5min	12800			480	6.8	5.1	2.09	4.66333	1.37708			480	4.38	4.92	1.93	3.74333	0.91997
M1 IP 10min	37100
M1 IP 15min	41200
M1 IP 30min	62400
M1 IP 60min	72200
M1 IP 120min	37300
M1 IP 240min	22300
M1 IP 480min	6800
M2 Oral 5min	7860
M2 Oral 10min	16000
M2 Oral 15min	35700
M2 Oral 30min	20500
M2 Oral 60min	28200
M2 Oral 120min	32800
M2 Oral 240min	15600
M2 Oral 480min	4920
M2 IP 5min	15800
M2 IP 10min	41800
M2 IP 15min	59000
M2 IP 30min	73700
M2 IP 60min	60800
M2 IP 120min	39900
M2 IP 240min	22800
M2 IP 480min	5100
M3 Oral 5min	3340
M3 Oral 10min	10600
M3 Oral 15min	13200
M3 Oral 30min	28200
M3 Oral 60min	28700		Brain IP									Brain Oral
M3 Oral 120min	22300		Parameter	Units		Mean	Comment					Parameter	Units		Mean	Comment
M3 Oral 240min	14600		Cmax	μg/g		72.9						Cmax	μg/g		30
M3 Oral 480min	1930		tmax	Minutes		60						tmax	Minutes		60
M3 IP 5min	9340		t1/2	Minutes		112						t1/2	Minutes		136
M3 IP 10min	15800		T1	Minutes		60						T1	Minutes		60
M3 IP 15min	32800		T2	Minutes		480						T2	Minutes		480
M3 IP 30min	72600		AUC0-t	ng.min/ml		13306						AUC0-t	ng.min/ml		7854
M3 IP 60min	85700		AUC0-∞	ng.min/ml		14059						AUC0-∞	ng.min/ml		8589
M3 IP 120min	39700
M3 IP 240min	17000
M3 IP 480min	2090

## Sheet: Ext. Data Fig.9b
Plasma
	Control	5 min	10 min	60 min (1)	60 min (3)	120 min (1)	120 min (2)	120 min (3)	240 min (1)	240 min (2)	480 min
Exp.#1	1	0.785393	0.68432	0.731049	0.830027	0.92731	0.762548	0.579093	0.793008	0.654206	0.653167
Exp.#2	0.99879	0.726907	0.716971	0.791085	0.928034	0.984694	0.872986	0.800752	0.773899	0.822771	0.783835
Exp.#3	1	0.734421	0.729607	0.743782	0.829634	0.83311	0.759561	0.687082	0.783365	0.756085	0.797005
	Experiment 1				Experiment 2				Experiment 3
		Relative Δabs	STDEV			Relative Δabs	STDEV			Relative Δabs	STDEV
	Placebo Plasma	1	0		Placebo Plasma	0.999	0		5 min (mouse 3)	0.734421	0.02
	5 min (mouse 3)	0.785393	0.000489517		5 min (mouse 3)	0.726907	0.0337766		10 min (mouse 1)	0.729607	0.0524442
	10 min (mouse 1)	0.68432	0.00440565		10 min (mouse 1)	0.716971	0.0288815		60 min (mouse 1)	0.743782	0.0656902
	60 min (mouse 1)	0.731049	0.0205597		60 min (mouse 1)	0.791085	0.00440565		60 min (mouse 3)	0.829634	0.107622
	60 min (mouse 3)	0.830027	0.035835		60 min (mouse 3)	0.928034	0.00195807		120 min (mouse 1)	0.83311	0.0463862
	120 min (mouse 1)	0.92731	0.0592315		120 min (mouse 1)	0.984694	0.00244758		120 min (mouse 2)	0.759561	0.0531744
	120 min (mouse 2)	0.762548	0.00636372		120 min (mouse 2)	0.872986	0.0058742		120 min (Mouse 3	0.687082	0.0608112
	120 min (mouse 3)	0.579093	0.0386718		120 min (mouse 3)	0.800752	0.164756		240 min (mouse 1)	0.783365	0.0686601
	240 min (mouse 1)	0.793008	0.0112589		240 min (mouse 1)	0.773899	0.0347557		240 min (mouse 2)	0.756085	0.07
	240 min (mouse 2)	0.654206	0.0088113		240 min (mouse 2)	0.822771	0.0254549		480 min (mouse 1)	0.797005	0.014
	480 min (mouse 1)	0.653167	0.0347557		480 min (mouse 1)	0.783835	0.043567
									control Plasma 1	0.950789	0.0695949
									control Plasma 2 OG	1.04921
									Av. Control	1
	Brain
	Control	5 min	10 min	15 min	30 min	60 min	120 min	240 min	480 min
Exp.#1	1	0.823432	0.807186	0.76758	0.849283	0.794972	0.838136	0.779319	0.796039
Exp.#2	0.999893	0.754076	0.752467	0.730159	0.768018	0.741849	0.742921	0.924174	0.947769
Exp.#3	1	0.707956	0.709433	0.6777	0.7737	0.630933	0.680567	0.782733	0.800733
Experiment 1	Mouse 1		Mouse 2		Mouse 3		All mice
	Min	Relative Δabs	Min	Relative Δabs	Min	Δabs	Min	Relative Δabs	STDEV
	Placebo	1	Placebo	1	Placebo	1	placebo	1
	5	0.764852	5	0.847741	5	0.857702	5	0.823432	0.0509751
	10	0.804696	10	0.7709	10	0.845962	10	0.807186	0.037593
	15	0.605478	15	0.873355	15	0.823906	15	0.76758	0.142544
	30	0.898257	30	0.769833	30	0.879758	30	0.849283	0.0694244
	60	0.757737	60	0.829954	60	0.797225	60	0.794972	0.0361608
	120	0.786909	120	0.908573	120	0.818926	120	0.838136	0.0630663
	240	0.848808	240	0.704731	240	0.784418	240	0.779319	0.0721736
	480	0.919602	480	0.777303	480	0.691213	480	0.796039	0.115341
Experiment 2	Mouse 1		Mouse 2		Mouse 3		All mice		STDEV
	Min	Relative Δabs	Min	Relative Δabs	Min	Relative Δabs	All mice	Relative Δabs
	Placebo1	1.03507	Placebo1	1.03507	Placebo1	1.03507
	Placebo2	0.961712	Placebo2	0.961712	Placebo2	0.961712
	Placebo3	1.0029	Placebo3	1.0029	Placebo3	1.0029	Placebo	0.999893	0
	5	0.791184	5	0.772523	5	0.69852	5	0.754076	0.049009
	10	0.833333	10	0.818211	10	0.605856	10	0.752467	0.127194
	15	0.554698	15	0.903153	15	0.732625	15	0.730159	0.174241
	30	0.715894	30	0.820142	30	0.901814	30	0.768018	0.0931881
	60	0.763835	60	0.761583	60	0.700129	60	0.741849	0.0361484
	120	0.727799	120	0.833333	120	0.667632	120	0.742921	0.0838794
	240	0.935328	240	0.868726	240	0.968468	240	0.924174	0.0507982
	480	0.940798	480	0.942407	480	0.960103	480	0.947769	0.0107116
Experiment 3	Mouse 1		Mouse 2		Mouse 3		All mice
	Min	Relative Δabs	Min	Relative Δabs	Min	Δabs	Min	Relative Δabs	STDEV
	Placebo	1.03533	Placebo	0.964673	Placebo		placebo	1
	5	0.6505	5	0.773767	5	0.6996	5	0.707956	0.062057
	10	0.7894	10	0.7159	10	0.623	10	0.709433	0.0833883
	15	0.6587	15	0.7633	15	0.6111	15	0.6777	0.0778586
	30	0.7023	30	0.8422	30	0.7766	30	0.7737	0.0699951
	60	0.765	60	0.5263	60	0.6015	60	0.630933	0.122042
	120	0.6235	120	0.7521	120	0.6661	120	0.680567	0.0655092
	240	0.8055	240	0.7228	240	0.8199	240	0.782733	0.0524008
	480	0.823	480	0.6938	480	0.8854	480	0.800733	0.0977215
