# Supplementary material for: Carbonic anhydrase inhibition ameliorates tau toxicity via enhanced tau secretion
Source: Nat Chem Biol. 2024 Oct 31;21(4):577–87. doi: 10.1038/s41589-024-01762-7 (PMC11949835; doi:10.1038/s41589-024-01762-7)
Supplement: Supplementary file 29 — Raw data for all graphs (separate sheet for each panel). [file 41589_2024_1762_MOESM29_ESM.xlsx]

## Sheet: Ext. Data Fig.10a
	pre-trt										Novelty preference
	Mouse ID	Novel object	Group	Gender	Genotype	Exploring time Novel Object (ENO)	Exploring time Familiar Object (EFO)	Novelty preference					before trt
1	RUAG16.1f	B	MTZ	Female	PS19:Het	7.8	13	37.5					PS19			wt control
2	RUAG18.1l	A	MTZ	Female	PS19:Het	2.675	7.3	26.817					MTZ- treated	vehicle control	tg control
3	RUAG19.1h	A	MTZ	Female	PS19:Het	4.65	4.5	50.8197			1	Female	37.5	62.9921	28.1915	45.5357
4	RUAG25.1g	B	MTZ	Female	PS19:Het	15.525	13.825	52.8961			2		26.817	26.2136	33.3333	49.1803
5	RUAG29.1h	A	MTZ	Female	PS19:Het	4.2	4.6	47.7273			3		50.8197	42.0573	39.5161	100
6	RUAG30.1p	A	MTZ	Female	PS19:Het	0.325	24.625	1.30261			4		52.8961	44.9187	74.1007	52.9412
7	RUAG30.1r	A	MTZ	Female	PS19:Het	14.4	10.1	58.7755			5		47.7273	100	48.7261	52.5727
8	RUAG25.2h	B	MTZ	Female	PS19:Het	3.925	7.5	34.3545			6		1.30261	30.7692	60.7759	77.4648
9	RUAG35.1h	A	MTZ	Female	PS19:Het	7.1	4.5	61.2069			7		58.7755	48.4848	64.5933	60.8696
10	RUAG35.1k	A	MTZ	Female	PS19:Het	0	1.4	0			8		34.3545	38.7387	0	80.8808
11	RUAG37.1j	B	MTZ	Female	PS19:Het	10.175	12.3	45.2725			9		61.2069	58.0882	68.75	45.1429
12	RUAG16.1c	A	MTZ	Male	PS19:Het	11.2	10.4	51.8519			10		0	48.0392		67.1053
13	RUAG27.1b	B	MTZ	Male	PS19:Het	11.15	15.125	42.4358			11		45.2725	22.6415		56.8627
14	RUAG27.1c	B	MTZ	Male	PS19:Het	0.875	1.8	32.7103			12	Male	51.8519	56.5217	73.3333	100
15	RUAG29.1b	B	MTZ	Male	PS19:Het	13.25	7.775	63.0202			13		42.4358	9.58904	22.2222	70.5882
16	RUAL4.1c	A	MTZ	Male	PS19:Het	7	11.3	38.2514			14		32.7103	59.8746	100	29.6443
17	RUAG25.2a	A	MTZ	Male	PS19:Het	5.5	6.6	45.4545			15		63.0202	65.5882	0	56.4246
18	RUAG35.1e	A	MTZ	Male	PS19:Het	2.2	2.4	47.8261			16		38.2514	50	46.4567	77.1676
19	RUAG36.1a	B	MTZ	Male	PS19:Het	2.375	0	100			17		45.4545	56.5217	30	21.4286
20	RUAG37.1f	A	MTZ	Male	PS19:Het	1.1	0.8	57.8947			18		47.8261	0	53.6585	64.8649
21	RUAG37.2c	B	MTZ	Male	PS19:Het	7.2	11.6	38.2979			19		100	68.0851		0
22	RUAG37.2d	B	MTZ	Male	PS19:Het	6.2	7.4	45.5882			20		57.8947	42.7778		56.701
1	RUAG16.1d	B	tg control	Female	PS19:Het	5.3	13.5	28.1915			21		38.2979	56.2814
2	RUAG18.1n	B	tg control	Female	PS19:Het	3.1	6.2	33.3333			22		45.5882
3	RUAG28.1g	B	tg control	Female	PS19:Het	9.8	15	39.5161
4	RUAG28.1h	B	tg control	Female	PS19:Het	10.3	3.6	74.1007					total average		45.9635	58.2688
5	RUAG28.1i	B	tg control	Female	PS19:Het	7.65	8.05	48.7261					sem total		2.93535	5.39434
6	RUAG28.1k	A	tg control	Female	PS19:Het	14.1	9.1	60.7759					ttest Total	2-tailed, un paired		0.0415587
7	RUAG36.1h	A	tg control	Female	PS19:Het	13.5	7.4	64.5933								all tg vs wt
8	RUAG36.1i	A	tg control	Female	PS19:Het	0	0.8	0
9	RUAG36.1j	A	tg control	Female	PS19:Het	1.1	0.5	68.75					female average		43.7936	62.596
10	RUAG18.1e	A	tg control	Male	PS19:Het	1.1	0.4	73.3333					sem female		3.89673	5.20488
11	RUAG18.1g	B	tg control	Male	PS19:Het	1.4	4.9	22.2222					ttest female	2-tailed, un paired		0.316481
12	RUAG25.1b	B	tg control	Male	PS19:Het	0.4	0	100								all tg vs wt
13	RUAG25.1d	B	tg control	Male	PS19:Het	0	0						male average		48.3658	52.9799
14	RUAG28.1c	B	tg control	Male	PS19:Het	5.9	6.8	46.4567					sem male		4.46263	10.2874
15	RUAG30.1a	A	tg control	Male	PS19:Het	0.3	0.7	30					ttest male	2-tailed, un paired		0.957639
16	RUAG30.1f	A	tg control	Male	PS19:Het	2.2	1.9	53.6585								all tg vs wt
1	RUAG15.1a	A	vehicle control	Female	PS19:Het	8	4.7	62.9921
2	RUAG16.1e	B	vehicle control	Female	PS19:Het	2.7	7.6	26.2136
3	RUAG18.1k	A	vehicle control	Female	PS19:Het	8.075	11.125	42.0573
4	RUAG19.1c	B	vehicle control	Female	PS19:Het	5.525	6.775	44.9187
5	RUAG24.1d	B	vehicle control	Female	PS19:Het	0.95	0	100
6	RUAG24.1f	B	vehicle control	Female	PS19:Het	0.9	2.025	30.7692
7	RUAG25.1k	B	vehicle control	Female	PS19:Het	6.4	6.8	48.4848
8	RUAG30.1o	A	vehicle control	Female	PS19:Het	4.3	6.8	38.7387
9	RUAG30.1q	A	vehicle control	Female	PS19:Het	1.975	1.425	58.0882
10	RUAG35.1j	A	vehicle control	Female	PS19:Het	4.9	5.3	48.0392
11	RUAG37.1h	B	vehicle control	Female	PS19:Het	1.2	4.1	22.6415
12	RUAG18.1d	B	vehicle control	Male	PS19:Het	5.2	4	56.5217
13	RUAG20.1a	B	vehicle control	Male	PS19:Het	0.7	6.6	9.58904
14	RUAG29.1a	B	vehicle control	Male	PS19:Het	9.55	6.4	59.8746
15	RUAG30.1i	A	vehicle control	Male	PS19:Het	22.3	11.7	65.5882
16	RUAL4.1a	A	vehicle control	Male	PS19:Het	0.475	0.475	50
17	RUAG35.1c	A	vehicle control	Male	PS19:Het	1.3	1	56.5217
18	RUAG36.1d	B	vehicle control	Male	PS19:Het	0	2.9	0
19	RUAG37.1e	A	vehicle control	Male	PS19:Het	9.6	4.5	68.0851
20	RUAG38.1b	B	vehicle control	Male	PS19:Het	7.7	10.3	42.7778
21	RUAG37.2f	B	vehicle control	Male	PS19:Het	11.2	8.7	56.2814
1	RUAG15.1b	B	wt control	Female	WT	5.1	6.1	45.5357
2	RUAG16.1g	B	tg control	Female	WT	6	6.2	49.1803
3	RUAG18.1m	B	wt control	Female	WT	3.5	0	100
4	RUAG18.1o	A	wt control	Female	WT	3.6	3.2	52.9412
5	RUAG19.1d	B	wt control	Female	WT	5.875	5.3	52.5727
6	RUAG19.1e	A	wt control	Female	WT	5.5	1.6	77.4648
7	RUAG19.1f	A	wt control	Female	WT	2.8	1.8	60.8696
8	RUAG19.1g	A	wt control	Female	WT	3.067	0.725	80.8808
9	RUAG25.1h	B	wt control	Female	WT	1.975	2.4	45.1429
10	RUAG29.1i	A	wt control	Female	WT	5.1	2.5	67.1053
11	RUAG37.1g	B	wt control	Female	WT	5.8	4.4	56.8627
12	RUAG18.1c	B	wt control	Male	WT	0.3	0	100
13	RUAG18.1f	A	wt control	Male	WT	2.4	1	70.5882
14	RUAG19.1b	B	wt control	Male	WT	1.2	2.848	29.6443
15	RUAG21.1a	A	wt control	Male	WT	5.05	3.9	56.4246
16	RUAG21.1b	A	wt control	Male	WT	6.675	1.975	77.1676
17	RUAG21.1c	B	wt control	Male	WT	0.3	1.1	21.4286
18	RUAG30.1b	A	wt control	Male	WT	2.4	1.3	64.8649
19	RUAG30.1j	A	wt control	Male	WT	0	1.05	0
20	RUAG35.1a	B	wt control	Male	WT	1.375	1.05	56.701
